# Supplementary material for: Exploring the role of sphingolipid machinery during the epithelial to mesenchymal transition program using an integrative approach
Source: Oncotarget. 2016 Mar 7;7(16):22295–323. doi: 10.18632/oncotarget.7947 (PMC5008362; doi:10.18632/oncotarget.7947)
Supplement: Supplementary file 2 [file oncotarget-07-22295-s002.xlsx]

## Sheet: Tabelle1
Table S1. Correlation analysis of expression data sets derived from three independent experiments. Correlation analysis was performed for each individual gene contributing to the sphingolipid/EMT-associated 35-gene signature, across all time points and treatment conditions. Spearman’s correlation coefficients and the corresponding p-values are shown.
Gene Symbol	Exp1 - Exp2	Exp1 - Exp3	Exp2 - Exp3
ABCA1	0.817	0.853	0.836
	< 0.001	< 0.001	< 0.001
ABCG2	0.914	0.889	0.893
	< 0.001	< 0.001	< 0.001
CD34	0.846	0.897	0.967
	< 0.001	< 0.001	< 0.001
CD40	0.937	0.910	0.904
	< 0.001	< 0.001	< 0.001
CDH1	0.962	0.925	0.981
	< 0.001	< 0.001	< 0.001
CDH2	0.915	0.844	0.922
	< 0.001	< 0.001	< 0.001
CERK	0.903	0.956	0.811
	< 0.001	< 0.001	< 0.001
CERS4	0.517	0.887	0.521
	0.049	< 0.001	0.047
DPPA3	0.643	0.575	0.889
	0.010	0.025	< 0.001
ICAM1	0.986	0.939	0.975
	< 0.001	< 0.001	< 0.001
IL6	0.911	0.879	0.914
	< 0.001	< 0.001	< 0.001
LPAR2	0.840	0.786	0.608
	< 0.001	0.001	0.016
LPAR3	0.645	0.596	0.676
	0.009	0.019	0.006
LPAR4	0.421	0.086	0.889
	0.118	0.761	< 0.001
LPAR5	0.936	0.989	0.918
	< 0.001	< 0.001	< 0.001
NAAA	0.444	0.252	0.793
	0.097	0.365	< 0.001
NANOG	0.550	0.752	0.390
	0.033	0.001	0.151
PPAP2B	0.964	0.918	0.879
	< 0.001	< 0.001	< 0.001
S100A4	0.679	0.574	0.803
	0.005	0.025	< 0.001
S1PR1	0.904	0.743	0.807
	< 0.001	0.002	< 0.001
S1PR2	0.846	0.954	0.925
	< 0.001	< 0.001	< 0.001
S1PR3	0.700	0.651	0.733
	0.004	0.009	0.002
S1PR5	0.903	0.850	0.826
	< 0.001	< 0.001	< 0.001
SERPINE1	0.854	0.875	0.957
	< 0.001	< 0.001	< 0.001
SGPL1	0.537	0.596	0.368
	0.039	0.019	0.177
SMPD3	0.400	0.496	0.600
	0.140	0.060	0.018
SNAI1	0.865	0.910	0.954
	< 0.001	< 0.001	< 0.001
SNAI2	0.925	0.925	0.864
	< 0.001	< 0.001	< 0.001
SPHK1	0.818	0.836	0.814
	< 0.001	< 0.001	< 0.001
SPNS2	0.939	0.779	0.775
	< 0.001	0.001	0.001
THY1	0.931	0.538	0.544
	< 0.001	0.038	0.036
TNF	0.871	0.950	0.864
	< 0.001	< 0.001	< 0.001
VIM	0.596	0.818	0.889
	0.019	< 0.001	< 0.001
ZEB1	0.754	0.546	0.443
	0.001	0.035	0.098
ZEB2	0.861	0.932	0.886
	< 0.001	< 0.001	< 0.001
