# Supplementary material for: Exploring the role of sphingolipid machinery during the epithelial to mesenchymal transition program using an integrative approach
Source: Oncotarget. 2016 Mar 7;7(16):22295–323. doi: 10.18632/oncotarget.7947 (PMC5008362; doi:10.18632/oncotarget.7947)
Supplement: Supplementary file 3 [file oncotarget-07-22295-s003.xlsx]

## Sheet: Tabelle1
Table S2. Correlation matrix. Correlation matrix for expression data sets includes Pearson’s correlation coefficients, p-values and FDR-adjusted p-values. Statistically significant FDR-adjusted p-values are highlighted in bold. Color code for statistically significant co-regularities: red, correlation coefficient > 0.7; blue, correlation coefficient ≤ 0.7.
	CDH1	CDH2	SNAI1	SNAI2	ZEB1	ZEB2	TWIST1	TWIST2	THY1	S100A4	VIM	ACTA2	CD40	ICAM1	TNF	IL6	SERPINE1	CTGF	NANOG	DPPA3	CD34	S1PR1	S1PR2	S1PR3	S1PR4	S1PR5	LPAR1	LPAR2	LPAR3	LPAR4	LPAR5	LPAR6	SGPP1	SGPP2	PPAP2A	PPAP2C	PPAP2B	SGPL1	SMPD2	SMPD3	SMPD4	SMPD1	SGMS1	SGMS2	ASAH1	NAAA	UGT8	UGCG	SPHK1
CDH2	-0.859933
	< 0.001
	0.00106579
SNAI1	-0.20032	0.4797
	0.474092	0.0703721
	0.397649	0.136355
SNAI2	-0.590101	0.824517	0.772794
	0.0205749	< 0.001	< 0.001
	0.0644612	0.00262534	0.00696539
ZEB1	-0.478521	0.695748	0.572365	0.882633
	0.0711646	0.00397138	0.025764	< 0.001
	0.137324	0.0233749	0.0741078	< 0.001
ZEB2	-0.879854	0.762999	0.0511912	0.557498	0.554566
	< 0.001	< 0.001	0.856226	0.0308314	0.0319136
	< 0.001	0.00829824	0.542701	0.0821634	0.0837543
TWIST1	-0.224627	-0.225698	-0.479582	-0.401604	-0.432458	0.0315808
	0.420896	0.418627	0.070451	0.137867	0.107408	0.911039
	0.37273	0.371605	0.136452	0.201095	0.175143	0.558055
TWIST2	0.367696	-0.324775	-0.339521	-0.221506	0.0630472	-0.141005	-0.206283
	0.177547	0.23757	0.21569	0.427549	0.823366	0.616197	0.460751
	0.230818	0.272639	0.258581	0.375998	0.532974	0.460645	0.391651
THY1	-0.257933	0.372867	0.647212	0.408487	0.182529	0.0548012	-0.211883	-0.64268
	0.353332	0.171061	0.00910225	0.130618	0.514977	0.846195	0.448391	0.00976662
	0.337779	0.225625	0.038896	0.195354	0.416492	0.539775	0.385947	0.0408326
S100A4	0.640411	-0.823824	-0.511638	-0.672607	-0.502887	-0.57202	0.363496	0.581732	-0.620745
	0.010113	< 0.001	0.0512327	0.00600567	0.0560422	0.0258739	0.182931	0.0229131	0.0135342
	0.0418095	0.00266516	0.111206	0.0296161	0.117716	0.0742951	0.235018	0.0690128	0.0504034
VIM	-0.839094	0.924669	0.554752	0.843987	0.676231	0.666418	-0.0382459	-0.49809	0.517119	-0.814224
	< 0.001	< 0.001	0.0318441	< 0.001	0.00564198	0.00666915	0.892356	0.0588142	0.0483793	< 0.001
	0.00191423	< 0.001	0.0836536	0.00169004	0.0285777	0.0315638	0.552939	0.121319	0.107288	0.00322034
ACTA2	0.445791	-0.288751	0.159502	-0.120089	-0.16427	-0.600615	0.0105834	-0.220195	0.367053	-0.0377912	-0.0293306
	0.0958237	0.296599	0.570164	0.669887	0.558536	0.0179015	0.970139	0.430358	0.178364	0.893629	0.917357
	0.163928	0.306843	0.441423	0.481457	0.436348	0.0591752	0.573495	0.377364	0.231462	0.553291	0.559759
CD40	-0.163329	0.0969918	-0.492131	-0.127495	0.11957	0.427021	-0.146102	0.691882	-0.47439	0.103825	-0.170706	-0.550468
	0.560823	0.730943	0.0623955	0.650689	0.67124	0.1124	0.603369	0.00426619	0.0739934	0.712706	0.543003	0.0334736
	0.437354	0.503255	0.126143	0.474202	0.481961	0.179701	0.455422	0.024404	0.140716	0.496939	0.429425	0.0859644
ICAM1	-0.0103592	-0.120798	-0.601472	-0.314093	-0.0163345	0.278213	0.0497915	0.699584	-0.542286	0.31231	-0.3275	-0.397443	0.908627
	0.970771	0.668043	0.017696	0.254247	0.953926	0.315358	0.860121	0.00369512	0.0367588	0.257099	0.233426	0.14238	< 0.001
	0.573654	0.480769	0.058807	0.283037	0.569368	0.316344	0.543827	0.0223549	0.0903754	0.284753	0.27007	0.204528	< 0.001
TNF	0.031696	-0.203809	-0.566902	-0.36829	-0.0567108	0.181612	0.161688	0.67584	-0.49662	0.406705	-0.359911	-0.314146	0.799246	0.967378
	0.910716	0.466265	0.0275465	0.176794	0.840898	0.517126	0.56482	0.00568033	0.0596833	0.132469	0.187609	0.254163	< 0.001	< 0.001
	0.557967	0.394149	0.0770671	0.230223	0.538214	0.417504	0.439102	0.028684	0.122466	0.196848	0.238587	0.282986	0.00431092	< 0.001
IL6	-0.661217	0.44536	-0.33461	0.136291	0.323312	0.743394	0.275555	0.185182	-0.137522	-0.1863	0.339543	-0.47725	0.707	0.699457	0.668501
	0.00727032	0.0961841	0.22283	0.628152	0.239812	0.00149124	0.320195	0.508779	0.625021	0.506179	0.215658	0.0720269	0.00320437	0.00370398	0.00643971
	0.0333714	0.164272	0.263305	0.465422	0.274073	0.011704	0.318702	0.413552	0.464179	0.41231	0.258559	0.138368	0.0203957	0.0223885	0.0308558
SERPINE1	-0.41909	0.740541	0.828613	0.953381	0.836297	0.370806	-0.553154	-0.201987	0.411422	-0.661807	0.749303	-0.0175843	-0.192176	-0.409922	-0.469396	-0.0524915
	0.119966	0.0015903	< 0.001	< 0.001	< 0.001	0.173627	0.0324449	0.470343	0.127607	0.00720006	0.00130188	0.950404	0.49261	0.12914	0.0775195	0.852611
	0.18637	0.0123125	0.00240556	< 0.001	0.00204482	0.227697	0.0845178	0.39598	0.192884	0.0331658	0.0104931	0.568461	0.405742	0.194148	0.14481	0.54165
CTGF	0.123203	0.160245	0.877086	0.557329	0.384765	-0.302103	-0.380353	-0.333579	0.588117	-0.247451	0.319643	0.406711	-0.712096	-0.771251	-0.716598	-0.603648	0.643437
	0.661792	0.568344	< 0.001	0.030893	0.156738	0.273798	0.161953	0.224347	0.0211118	0.373909	0.245495	0.132463	0.00289846	< 0.001	0.00264802	0.0171823	0.00965303
	0.478423	0.440634	< 0.001	0.0822552	0.214788	0.294461	0.218419	0.264291	0.0655384	0.348884	0.277659	0.196843	0.0190676	0.00716996	0.0179121	0.0578689	0.0405074
NANOG	-0.135534	0.00720522	-0.337913	-0.111999	0.173806	0.340881	0.0901575	0.524411	-0.23875	0.190224	-0.109213	-0.250445	0.719196	0.881725	0.913451	0.754187	-0.250129	-0.537701
	0.630079	0.979668	0.218012	0.691079	0.535591	0.213739	0.749319	0.0447666	0.391474	0.4971	0.698425	0.367967	0.00251158	< 0.001	< 0.001	0.00116048	0.368591	0.0387018
	0.466185	0.575884	0.260132	0.489237	0.42606	0.257266	0.509462	0.102078	0.35795	0.407931	0.491879	0.345732	0.0172706	< 0.001	< 0.001	0.00954546	0.346065	0.0931099
DPPA3	-0.141145	0.386974	0.213567	0.345271	0.44111	0.148534	-0.463268	0.575948	-0.225146	0.00140149	0.134236	-0.383987	0.452735	0.320264	0.285881	0.196419	0.384556	0.0200204	0.267493
	0.615842	0.15417	0.444708	0.207517	0.0997857	0.597286	0.0820091	0.0246435	0.419796	0.996045	0.63339	0.15765	0.0901526	0.244527	0.301642	0.48292	0.156982	0.943542	0.335126
	0.460501	0.213023	0.38422	0.253002	0.167821	0.45291	0.149818	0.0721611	0.372185	0.579928	0.467489	0.215408	0.158358	0.277053	0.309455	0.401532	0.214955	0.566682	0.327488
CD34	-0.247478	0.016826	-0.702356	-0.301557	-0.0757741	0.464008	0.241382	0.489795	-0.509878	0.219474	-0.178954	-0.54248	0.859078	0.91435	0.865358	0.796298	-0.445224	-0.88902	0.7733	0.238994
	0.373855	0.95254	0.00350513	0.274708	0.788394	0.0814575	0.386115	0.0638418	0.0521748	0.431908	0.523381	0.0366781	< 0.001	< 0.001	< 0.001	< 0.001	0.096298	< 0.001	< 0.001	0.390975
	0.348855	0.569011	0.0216199	0.294974	0.522156	0.149214	0.355223	0.12806	0.112464	0.378114	0.420431	0.0902659	0.00108671	< 0.001	< 0.001	0.00453406	0.16438	< 0.001	0.0068993	0.357698
S1PR1	-0.722713	0.529979	-0.233854	0.186714	0.218025	0.758909	0.306079	-0.198352	0.15061	-0.439691	0.504734	-0.249628	0.433963	0.420016	0.370268	0.858696	0.000971471	-0.491119	0.563158	-0.105634	0.567529
	0.0023359	0.0421456	0.401545	0.505217	0.43503	0.00103581	0.267217	0.478536	0.592113	0.101009	0.0550008	0.369583	0.106054	0.119065	0.174301	< 0.001	0.997258	0.0630194	0.0288211	0.707901	0.0273372
	0.0164126	0.0982977	0.362987	0.411849	0.379618	0.00887311	0.290703	0.399612	0.450756	0.169027	0.116328	0.346593	0.173875	0.185578	0.228238	0.00109601	0.580225	0.126974	0.0790856	0.495248	0.076728
S1PR2	-0.503342	0.320911	-0.094164	0.189619	0.31604	0.706038	-0.0128274	0.291362	-0.166281	-0.0843862	0.126285	-0.774381	0.721448	0.659677	0.60875	0.763172	0.0482663	-0.447989	0.689222	0.289025	0.6809	0.573081
	0.0557842	0.243522	0.738531	0.498493	0.251155	0.00326493	0.963811	0.292055	0.553662	0.764935	0.653814	< 0.001	0.00239792	0.00745624	0.0160228	< 0.001	0.864369	0.0940025	0.00447893	0.29612	0.00519942	0.0255372
	0.117374	0.276422	0.505837	0.408608	0.281156	0.0206484	0.571894	0.304451	0.434194	0.514615	0.475397	0.00675902	0.0167197	0.033922	0.0556559	0.00827414	0.545049	0.162171	0.0251114	0.306592	0.0273114	0.0737194
S1PR3	-0.87138	0.831349	0.386648	0.701086	0.531203	0.695012	0.0679495	-0.423649	0.391352	-0.619005	0.852633	-0.361773	-0.0668426	-0.296221	-0.341986	0.366598	0.599247	0.176043	-0.19257	0.195376	-0.0245843	0.409845	0.257122
	< 0.001	< 0.001	0.154546	0.00359118	0.0415854	0.00402618	0.809855	0.115575	0.149162	0.0138753	< 0.001	0.18517	0.812901	0.283709	0.212161	0.178944	0.0182332	0.530269	0.491706	0.485294	0.930698	0.129218	0.3549
	< 0.001	0.00227728	0.213284	0.0219564	0.0974672	0.0235707	0.528853	0.182509	0.209495	0.0511676	0.00131696	0.236735	0.529789	0.299962	0.256195	0.231918	0.0597617	0.42362	0.40533	0.402565	0.563314	0.194212	0.338644
S1PR4	-0.326876	0.130952	0.105813	0.0228486	-0.206594	0.0476345	0.510738	-0.564363	0.23012	-0.199606	0.325701	0.194089	-0.57749	-0.549186	-0.467779	-0.217624	-0.0513541	0.142361	-0.51551	-0.356577	-0.327867	-0.0640256	-0.400109	0.36704
	0.234371	0.641797	0.707425	0.935581	0.46006	0.866129	0.0517127	0.0284062	0.409319	0.475703	0.236156	0.488231	0.0241728	0.0339732	0.0786868	0.435895	0.855773	0.612772	0.0492042	0.192029	0.232871	0.820665	0.139478	0.178381
	0.270659	0.470773	0.49508	0.5646	0.391335	0.545553	0.111849	0.078437	0.366934	0.398363	0.271767	0.403835	0.071322	0.0866523	0.146134	0.380034	0.542569	0.45926	0.108438	0.241894	0.269722	0.532156	0.202332	0.231475
S1PR5	-0.243184	0.50197	0.94728	0.799962	0.655949	0.147433	-0.472994	-0.276798	0.531455	-0.451706	0.547986	0.00752247	-0.458091	-0.561246	-0.523377	-0.29551	0.815871	0.834341	-0.316028	0.292898	-0.620822	-0.264854	-0.0495282	0.444076	0.163208
	0.382469	0.0565643	< 0.001	< 0.001	0.00792173	0.600037	0.0749675	0.317928	0.0414707	0.0909774	0.0344458	0.978773	0.0859434	0.0294889	0.0452665	0.284922	< 0.001	< 0.001	0.251175	0.289402	0.0135192	0.340098	0.860854	0.0972622	0.561117
	0.353348	0.118405	< 0.001	< 0.001	0.0352596	0.454049	0.141862	0.317601	0.097296	0.159187	0.0872944	0.575661	0.154027	0.08012	0.102815	0.300622	0.00312525	0.00213662	0.281168	0.303037	0.0503695	0.330343	0.544038	0.165295	0.437483
LPAR1	0.39522	-0.65798	-0.67684	-0.731621	-0.580438	-0.215991	0.422028	0.402806	-0.643839	0.76314	-0.735359	-0.233492	0.288334	0.547417	0.605911	0.095378	-0.794848	-0.607944	0.455199	-0.121766	0.513819	-0.011164	0.218583	-0.638806	-0.194545	-0.611871
	0.144831	0.00766533	0.00558262	0.00193465	0.0232919	0.439433	0.117124	0.136583	0.00959317	0.000933546	0.00178371	0.402297	0.297329	0.0346717	0.0166603	0.735271	< 0.001	0.0162019	0.0881986	0.665524	0.0500828	0.968502	0.433826	0.0103639	0.487188	0.0153439
	0.206349	0.0345301	0.0284119	0.0143052	0.0697172	0.381723	0.183854	0.200099	0.0403351	0.00827852	0.0134543	0.363359	0.307224	0.0875984	0.0568895	0.504731	0.00464357	0.0560067	0.156369	0.479826	0.109647	0.573082	0.379039	0.0425036	0.403385	0.0542943
LPAR2	-0.280781	0.528681	0.199042	0.600154	0.732308	0.545921	-0.619396	0.408456	-0.0710775	-0.339812	0.332345	-0.376244	0.603099	0.402615	0.24877	0.437768	0.573913	-0.0180368	0.403715	0.563404	0.314807	0.316293	0.536944	0.266847	-0.662377	0.234938	-0.291966
	0.310725	0.0427463	0.476976	0.0180128	0.00190616	0.0352706	0.013798	0.13065	0.801259	0.215272	0.226171	0.166912	0.0173108	0.136786	0.371285	0.102684	0.0252754	0.949129	0.135616	0.0287359	0.253111	0.250756	0.0390295	0.336339	0.00713261	0.399304	0.291009
	0.314052	0.0991794	0.398925	0.0593731	0.0141472	0.0883956	0.0509959	0.19538	0.526194	0.2583	0.265469	0.222267	0.0581059	0.200257	0.347497	0.170658	0.0732674	0.568131	0.199343	0.078953	0.282348	0.280912	0.0935768	0.328188	0.032967	0.361876	0.303895
LPAR3	0.301101	-0.0927959	0.115555	-0.0268202	-0.0324913	-0.537478	-0.064601	0.0355982	0.0643928	0.149576	0.00151204	0.513605	-0.389201	-0.370579	-0.303186	-0.431054	0.133952	0.321913	-0.347817	0.28779	-0.36081	-0.447037	-0.680103	0.00595706	0.132327	0.0952477	-0.242877	-0.210325
	0.275472	0.74221	0.681737	0.924411	0.908485	0.038798	0.819078	0.899772	0.819652	0.594688	0.995733	0.0501948	0.151609	0.173912	0.271995	0.108682	0.634116	0.24197	0.203962	0.298282	0.186428	0.0947882	0.00527288	0.98319	0.638272	0.73562	0.383088	0.451815
	0.295403	0.507079	0.485836	0.561645	0.557362	0.0932473	0.531674	0.554984	0.531848	0.45183	0.579852	0.1098	0.211233	0.227926	0.29344	0.176323	0.467774	0.275443	0.250516	0.307719	0.237693	0.162933	0.0275202	0.57676	0.469401	0.50485	0.353667	0.387541
LPAR4	-0.171257	0.21634	0.331507	0.244425	0.261606	0.335674	-0.435969	0.204146	0.226627	-0.147826	0.0133337	-0.500234	0.376965	0.321013	0.301509	0.247808	0.157999	0.0656336	0.435889	0.355703	0.214036	0.133479	0.669994	0.0504873	-0.340085	0.377739	0.0565635	0.422601	-0.5631
	0.541684	0.438677	0.227416	0.379968	0.346274	0.221271	0.104268	0.465511	0.416661	0.599054	0.962384	0.0575631	0.166035	0.243363	0.274788	0.373198	0.573848	0.816232	0.104338	0.193199	0.443684	0.635326	0.00627914	0.858185	0.21488	0.165096	0.841306	0.116574	0.0288412
	0.428829	0.381363	0.266268	0.352053	0.333842	0.262285	0.172181	0.393809	0.370626	0.453643	0.571531	0.119709	0.22158	0.276322	0.295019	0.348509	0.443011	0.530807	0.172248	0.242759	0.383738	0.468249	0.0304054	0.543268	0.258037	0.220841	0.538335	0.183379	0.0791168
LPAR5	-0.186027	0.500222	0.917848	0.800742	0.618628	0.0753757	-0.455263	-0.415624	0.605306	-0.52579	0.606159	0.237287	-0.598793	-0.680474	-0.656066	-0.37983	0.827251	0.883993	-0.421002	0.1421	-0.725061	-0.229635	-0.273521	0.411365	0.192353	0.940703	-0.686672	0.198298	0.210865	0.15703
	0.506815	0.0575702	< 0.001	< 0.001	0.01395	0.789483	0.0881479	0.12338	0.0167987	0.0441066	0.0166038	0.394469	0.0183444	0.00523857	0.00790684	0.162579	< 0.001	< 0.001	0.118111	0.613432	0.00222417	0.410335	0.323926	0.127665	0.492203	< 0.001	0.00469066	0.478658	0.450626	0.576231
	0.412614	0.119718	< 0.001	0.00419757	0.0513332	0.522501	0.156317	0.189324	0.0571517	0.101142	0.0567818	0.359461	0.059956	0.027423	0.0352177	0.218852	0.00246903	< 0.001	0.184734	0.459528	0.0158471	0.367448	0.320927	0.192932	0.405543	< 0.001	0.0257881	0.399666	0.386989	0.444034
LPAR6	0.082714	-0.0449122	0.0464187	0.165542	0.399664	0.0659205	-0.123783	0.692521	-0.347517	0.459727	-0.148049	-0.325037	0.397815	0.511699	0.571266	0.285262	0.0862492	-0.00634846	0.600454	0.626721	0.380072	-0.0926726	0.429445	-0.0764879	-0.468327	0.178428	0.291766	0.445072	0.0472837	0.412153	0.019559
	0.769476	0.873722	0.869519	0.555451	0.139959	0.815441	0.660287	0.00421628	0.204379	0.0846856	0.598496	0.237169	0.141973	0.0512005	0.0261155	0.302736	0.759885	0.982086	0.0179403	0.0124119	0.162289	0.742542	0.110155	0.786443	0.07829	0.524622	0.291356	0.0964251	0.867107	0.126865	0.944842
	0.516093	0.547716	0.546522	0.434987	0.2027	0.530566	0.477855	0.0242339	0.25081	0.152699	0.453412	0.272392	0.204222	0.111163	0.0747045	0.310016	0.51296	0.576486	0.0592444	0.0477785	0.218651	0.507191	0.177673	0.521538	0.145686	0.421008	0.30408	0.164501	0.545833	0.192267	0.56702
SGPP1	-0.29129	0.137655	0.141796	0.258308	0.235292	0.0285497	0.525274	0.0590246	-0.0726342	0.273249	0.298639	-0.0341439	-0.195744	-0.164384	-0.069817	0.157938	0.169146	0.235834	-0.0196249	0.177989	-0.07685	0.0114147	-0.0159719	0.41731	0.233709	0.169727	-0.096116	-0.0938857	0.334791	-0.276045	0.134781	0.389691
	0.292179	0.624683	0.614199	0.352607	0.398574	0.919551	0.0443527	0.834487	0.796989	0.324427	0.279609	0.903849	0.484457	0.558259	0.804721	0.574	0.546751	0.397457	0.944656	0.52566	0.785453	0.967794	0.954947	0.121711	0.401847	0.545355	0.733291	0.739279	0.222564	0.3193	0.632001	0.151049
	0.304517	0.464045	0.459838	0.337377	0.361513	0.560347	0.101493	0.536312	0.524861	0.321225	0.297709	0.5561	0.402201	0.436226	0.527268	0.443076	0.431111	0.360957	0.566972	0.42149	0.521224	0.572903	0.56963	0.187889	0.363136	0.430484	0.504057	0.50609	0.263131	0.318268	0.466942	0.210838
SGPP2	0.107915	-0.259628	-0.643441	-0.403838	-0.203579	0.200286	-0.00830966	0.730241	-0.713714	0.437745	-0.510632	-0.610935	0.834671	0.790717	0.702874	0.38589	-0.457584	-0.742716	0.488238	0.277594	0.754349	0.111335	0.551212	-0.305649	-0.405601	-0.544474	0.593648	0.297157	-0.444538	0.28721	-0.703747	0.332508	-0.250039
	0.701857	0.350064	0.00965246	0.135485	0.466778	0.47417	0.976553	0.00199287	0.00280635	0.102704	0.0517695	0.0155451	< 0.001	< 0.001	0.00347051	0.155426	0.0863354	0.00151433	0.0648194	0.316481	0.00115601	0.692828	0.0331861	0.267923	0.133625	0.0358577	0.0196412	0.282118	0.0968732	0.2993	0.00341277	0.225931	0.368769
	0.493104	0.335965	0.0405058	0.19924	0.39438	0.397684	0.575106	0.0146246	0.0186501	0.170678	0.111925	0.0547031	0.00212113	0.00495363	0.0214829	0.21389	0.154438	0.0118473	0.129339	0.316895	0.00952226	0.489868	0.0855642	0.291111	0.197771	0.0891647	0.0625396	0.299091	0.164927	0.308247	0.0212521	0.265314	0.34616
PPAP2A	0.525772	-0.423832	-0.211368	-0.196268	0.0375774	-0.294527	-0.175323	0.791166	-0.492041	0.627855	-0.512454	0.0104639	0.406937	0.536931	0.545021	0.0372574	-0.178036	-0.116704	0.541202	0.350728	0.268403	-0.153097	0.158613	-0.608522	-0.727891	-0.207818	0.522446	0.363215	0.041826	0.160576	-0.233288	0.681132	0.0774231	0.451323
	0.0441151	0.115402	0.449521	0.483263	0.894228	0.286602	0.53198	< 0.001	0.062451	0.0122073	0.0508001	0.970476	0.132227	0.0390352	0.0356348	0.895124	0.52555	0.678727	0.0372111	0.199945	0.333421	0.585939	0.572341	0.0160734	0.00209527	0.457346	0.0457196	0.183294	0.882342	0.567534	0.402719	0.00517817	0.783888	0.0912859
	0.101155	0.182358	0.386475	0.401681	0.553457	0.301532	0.424407	0.00492012	0.126217	0.0472809	0.110623	0.57358	0.196654	0.0935848	0.0888741	0.553704	0.421439	0.484731	0.0909847	0.247662	0.326501	0.448162	0.442363	0.0557552	0.0151748	0.390094	0.10348	0.235298	0.550147	0.440283	0.363567	0.0272505	0.520726	0.159495
PPAP2C	0.450964	-0.624205	-0.271762	-0.390966	-0.292058	-0.538948	0.562928	0.216173	-0.308567	0.70386	-0.377031	0.474399	-0.316209	-0.0552432	0.0867887	-0.248963	-0.391724	0.036006	0.0189292	-0.262525	-0.103566	-0.310129	-0.422282	-0.384002	0.171115	-0.272725	0.404993	-0.480925	0.448303	-0.557124	-0.203638	0.237067	0.538166	-0.129719	0.375614
	0.0915763	0.0128752	0.327172	0.149599	0.29085	0.0381659	0.0289006	0.439039	0.263149	0.00340536	0.165955	0.0739875	0.250887	0.844968	0.758424	0.370901	0.148742	0.89863	0.946616	0.34452	0.713395	0.260613	0.11688	0.157631	0.542023	0.325392	0.134264	0.0695548	0.0937443	0.030968	0.466646	0.39492	0.0385014	0.644964	0.167681
	0.159784	0.0488833	0.322847	0.209808	0.303811	0.0923394	0.0792088	0.381536	0.288336	0.0212223	0.221517	0.140709	0.280992	0.539414	0.51248	0.347294	0.209194	0.55467	0.56748	0.332854	0.49718	0.286844	0.183643	0.215395	0.428982	0.321796	0.198278	0.135348	0.16192	0.0823669	0.394321	0.359687	0.0928228	0.471999	0.222867
PPAP2B	-0.310612	0.123237	-0.575572	-0.147542	0.0614019	0.570431	0.133158	0.552887	-0.540508	0.152369	-0.104299	-0.626215	0.898863	0.903991	0.828135	0.790035	-0.303639	-0.813433	0.784609	0.327608	0.939444	0.587197	0.768058	-0.0138596	-0.371317	-0.48214	0.498106	0.459933	-0.493733	0.351004	-0.610699	0.414918	-0.0970307	0.818747	0.363518	-0.200765
	0.259832	0.661704	0.0247594	0.599763	0.827911	0.0263849	0.636145	0.0325458	0.0375032	0.587744	0.711444	0.012504	< 0.001	< 0.001	< 0.001	< 0.001	0.271244	< 0.001	< 0.001	0.233263	< 0.001	0.0213645	< 0.001	0.960901	0.172989	0.0687517	0.0588049	0.0845281	0.0614179	0.199568	0.0155962	0.124083	0.730839	< 0.001	0.182903	0.473092
	0.286382	0.47839	0.0723656	0.453936	0.534344	0.0751573	0.468569	0.0846616	0.0913747	0.448923	0.496496	0.0480006	< 0.001	< 0.001	0.00242787	0.0050044	0.293013	0.00326583	0.00552797	0.269968	< 0.001	0.0660385	0.00760063	0.571153	0.227184	0.13435	0.121307	0.152532	0.12483	0.247392	0.0548063	0.189923	0.50322	0.00295878	0.234996	0.397205
SGPL1	-0.812603	0.878542	0.494914	0.877573	0.782532	0.759484	-0.0844701	-0.136811	0.197978	-0.543801	0.847365	-0.401084	0.0966016	-0.0750782	-0.127634	0.456315	0.733253	0.238174	0.0828876	0.396559	0.0237591	0.444331	0.41569	0.794942	0.0811273	0.570044	-0.502816	0.566185	-0.198828	0.262884	0.526414	0.244506	0.424964	-0.148643	-0.175655	-0.388293	0.186632
	< 0.001	< 0.001	0.060704	< 0.001	< 0.001	0.0010214	0.764708	0.626828	0.479384	0.0361331	6.66977e-05	0.138426	0.731989	0.790297	0.650332	0.0873233	0.00186753	0.392652	0.769004	0.143351	0.93302	0.0970481	0.123314	< 0.001	0.773791	0.0265104	0.0560825	0.0277873	0.477461	0.343835	0.0438103	0.379806	0.11433	0.597012	0.531191	0.15265	0.505407
	0.00331352	< 0.001	0.123863	< 0.001	0.0057384	0.0087918	0.514541	0.464897	0.399985	0.0895213	0.0015404	0.201526	0.503613	0.522758	0.474065	0.155466	0.013931	0.358546	0.51594	0.205253	0.563926	0.165092	0.189268	0.00463653	0.51749	0.075367	0.117769	0.0774544	0.399139	0.332467	0.100719	0.351969	0.181416	0.452797	0.424044	0.211964	0.41194
SMPD2	-0.331829	0.183324	-0.385574	0.0520891	0.25149	0.40953	0.218443	0.674715	-0.557598	0.283579	0.0474173	-0.502221	0.736019	0.680194	0.639491	0.677056	-0.0562469	-0.524362	0.58584	0.568364	0.725769	0.353125	0.563484	0.222292	-0.277311	-0.303896	0.235325	0.458148	-0.0182504	0.067324	-0.439926	0.609775	0.471488	0.594706	0.408033	0.131235	0.754481	0.352546
	0.226938	0.513115	0.155794	0.853729	0.365904	0.129543	0.434127	0.0057919	0.0307951	0.305723	0.866735	0.0564213	0.00175808	0.00526446	0.0102562	0.00556164	0.842184	0.0447901	0.0217414	0.0270606	0.00219134	0.196677	0.0287084	0.425868	0.316995	0.270818	0.398505	0.0858994	0.948528	0.811576	0.100806	0.0157973	0.0760286	0.0193688	0.131087	0.641072	0.00115239	0.197463
	0.265961	0.415612	0.214142	0.541976	0.344628	0.194478	0.379184	0.0289897	0.082109	0.311537	0.545727	0.118216	0.0133064	0.0274964	0.0422069	0.0283529	0.538594	0.102112	0.0667767	0.0762765	0.0156779	0.245304	0.0789101	0.375177	0.317146	0.29277	0.361479	0.153981	0.567976	0.529382	0.168828	0.0552092	0.143097	0.0619672	0.195735	0.470491	0.00950346	0.245874
SMPD3	0.67436	-0.61705	0.0208319	-0.327863	-0.103402	-0.617001	-0.133682	0.26866	0.0789631	0.51691	-0.531582	0.356708	-0.187289	-0.0347066	0.0887207	-0.340007	-0.242109	0.299229	0.117367	-0.103264	-0.263257	-0.406854	-0.260699	-0.573465	-0.344578	0.0362037	0.249784	-0.170483	0.229657	0.059411	0.0367487	0.276205	-0.0131173	-0.0708515	0.515654	0.430494	-0.278662	-0.47768	-0.23501
	0.0058275	0.0142664	0.941258	0.232878	0.713829	0.0142763	0.634805	0.332942	0.779686	0.0484857	0.0414128	0.191855	0.503883	0.902271	0.753199	0.214992	0.384642	0.278613	0.676993	0.714198	0.343126	0.132314	0.348009	0.025416	0.208492	0.898076	0.369273	0.543538	0.410288	0.833418	0.896549	0.319009	0.962994	0.80188	0.04913	0.109193	0.314545	0.0717341	0.399156
	0.029086	0.0520258	0.566087	0.269726	0.497332	0.0520473	0.468045	0.326223	0.519385	0.107437	0.0972096	0.241765	0.411209	0.555669	0.510752	0.258112	0.354467	0.297157	0.484092	0.497462	0.332065	0.196724	0.334816	0.0735106	0.253678	0.554517	0.346428	0.429666	0.367425	0.535993	0.554097	0.318127	0.571686	0.526387	0.108335	0.176793	0.315945	0.138015	0.361803
SMPD4	-0.29932	0.212409	0.351822	0.182341	0.0231959	0.176697	0.0876278	-0.651517	0.79472	-0.342555	0.33507	0.0586722	-0.430898	-0.379759	-0.292029	0.0101223	0.0813179	0.3163	-0.0665349	-0.326952	-0.218345	0.2405	0.0209544	0.381235	0.317861	0.375435	-0.224497	-0.229679	-0.0900881	0.309881	0.395016	-0.163242	-0.0177038	-0.513324	-0.474977	-0.181543	-0.296982	0.133305	-0.446532	0.135364
	0.278461	0.44724	0.19845	0.515417	0.934604	0.528719	0.756153	0.00850462	< 0.001	0.211353	0.222155	0.835463	0.108824	0.162663	0.290902	0.971439	0.773273	0.250744	0.813749	0.234256	0.434339	0.387906	0.940913	0.160901	0.248285	0.1679	0.421173	0.410243	0.749507	0.261016	0.145057	0.561033	0.950067	0.050342	0.0735864	0.517289	0.282415	0.63577	0.095207	0.630512
	0.297072	0.385409	0.246587	0.416699	0.564343	0.422906	0.51173	0.0370794	0.00465328	0.255644	0.262864	0.536602	0.176454	0.21891	0.303838	0.573823	0.517322	0.280904	0.530048	0.270588	0.379286	0.356138	0.565997	0.217689	0.279391	0.223038	0.372867	0.367402	0.509524	0.287082	0.206515	0.437446	0.568374	0.110001	0.140234	0.417581	0.299254	0.468423	0.163336	0.466356
SMPD1	0.0323194	0.116456	0.2844	0.238691	0.287774	-0.268048	0.0260285	0.289636	-0.0582423	0.248006	0.141413	0.14089	-0.0954063	-0.081815	-0.00423349	-0.0199548	0.292593	0.36477	0.0672181	0.555929	-0.195109	-0.168108	-0.144607	0.0830114	-0.206673	0.244425	-0.120105	0.124891	0.584227	-0.150845	0.233901	0.479864	0.707717	-0.253321	0.427586	0.365667	-0.15727	0.270316	0.365708	0.262443	-0.22534
	0.908967	0.679376	0.304263	0.391594	0.29831	0.334086	0.926637	0.295055	0.836654	0.372804	0.615166	0.616487	0.735195	0.77192	0.988053	0.943727	0.289928	0.181286	0.811867	0.031407	0.485902	0.549252	0.607119	0.768668	0.459885	0.379969	0.669846	0.657417	0.0221958	0.591527	0.40145	0.0702623	0.00315984	0.362306	0.111873	0.180135	0.575639	0.329854	0.180082	0.344676	0.419384
	0.557493	0.48497	0.310796	0.358011	0.307734	0.326886	0.562237	0.306034	0.536956	0.348301	0.460229	0.460761	0.504705	0.516885	0.577964	0.56673	0.303319	0.233745	0.529472	0.0830156	0.402828	0.43223	0.45696	0.515831	0.391255	0.352053	0.481442	0.476768	0.0676544	0.450511	0.36294	0.13622	0.0202077	0.342688	0.179229	0.232849	0.44378	0.324422	0.232808	0.332942	0.371981
SGMS1	0.0586996	0.190958	0.339	0.484748	0.549931	0.0463895	-0.41476	0.542346	-0.218549	0.186003	0.0801043	-0.261952	0.19705	0.110103	0.0768016	-0.0135022	0.464439	0.352504	0.107998	0.659697	-0.0405325	-0.267045	0.146117	0.0824059	-0.42858	0.445452	-0.12695	0.601296	0.0786366	0.291655	0.381808	0.711729	0.350931	0.186954	0.562948	-0.0268066	0.114773	0.490329	0.385387	0.15435	-0.297608	0.546762
	0.835387	0.49541	0.216441	0.0670491	0.0336821	0.8696	0.124241	0.0367337	0.433899	0.506869	0.776576	0.345612	0.481486	0.696075	0.785586	0.961909	0.0811373	0.197521	0.701638	0.0074538	0.885958	0.335966	0.603331	0.770314	0.110952	0.0961074	0.652095	0.017738	0.780577	0.291548	0.16022	0.00291969	0.199668	0.504661	0.0288939	0.924449	0.683787	0.0635091	0.156012	0.582838	0.281353	0.0349329
	0.53658	0.407109	0.259084	0.132206	0.0862527	0.546545	0.190058	0.0903414	0.379074	0.41264	0.518387	0.33347	0.400906	0.491037	0.521266	0.57141	0.148863	0.245916	0.493026	0.0339148	0.551159	0.327973	0.455407	0.516365	0.178398	0.164199	0.474741	0.0588825	0.51967	0.304182	0.217213	0.0191627	0.247463	0.411583	0.0791985	0.561656	0.486586	0.127622	0.214292	0.44685	0.298671	0.0879477
SGMS2	0.56456	-0.521754	-0.597607	-0.608834	-0.490452	-0.541292	0.0742896	0.529115	-0.57674	0.597077	-0.608609	0.176379	0.268005	0.336594	0.304417	-0.146729	-0.489199	-0.399729	0.0976318	0.219509	0.2869	-0.275077	-0.277907	-0.519447	-0.324747	-0.65192	0.448552	-0.0943953	0.510473	-0.424511	-0.591326	0.148257	0.0248692	0.337864	0.498985	0.443377	0.168225	-0.574092	0.333848	0.133009	-0.591253	0.291881	0.000568746
	0.0283388	0.0460592	0.0186373	0.0160043	0.0634327	0.0371736	0.792455	0.0425447	0.0244009	0.0187694	0.0160541	0.529474	0.334167	0.219928	0.269956	0.601798	0.0642145	0.139889	0.729229	0.431833	0.299846	0.32107	0.315914	0.0472035	0.237611	0.0084502	0.0935403	0.73791	0.051855	0.114758	0.0202486	0.597977	0.929897	0.218083	0.0582897	0.0978533	0.54897	0.0252191	0.223951	0.636526	0.0202681	0.291157	0.998395
	0.0783309	0.103975	0.0604628	0.0556194	0.127521	0.0909345	0.523438	0.0988846	0.0717302	0.0606888	0.0557173	0.423254	0.326933	0.261401	0.292278	0.454776	0.128549	0.202646	0.502669	0.378078	0.308529	0.319225	0.316617	0.105624	0.272665	0.0369103	0.16172	0.505627	0.112039	0.181793	0.0637968	0.453197	0.563102	0.260179	0.120647	0.165891	0.432104	0.0731698	0.264034	0.468719	0.0638367	0.303974	0.580502
ASAH1	0.433531	-0.549423	-0.295488	-0.40003	-0.28012	-0.508929	0.505307	0.279776	-0.383806	0.706745	-0.388939	0.402382	-0.210476	0.0991303	0.235776	-0.15296	-0.417353	-0.0453949	0.202227	-0.0710134	0.0284948	-0.224727	-0.328117	-0.45596	0.0388071	-0.289937	0.540858	-0.388614	0.449522	-0.422292	-0.229154	0.377471	0.487279	-0.084503	0.512845	0.92019	-0.0486116	-0.35136	0.204902	0.3857	-0.213395	0.475299	0.0368129	0.549906
	0.106441	0.0338803	0.284958	0.139563	0.311913	0.0526876	0.0546805	0.312534	0.157861	0.00322033	0.151908	0.137035	0.451483	0.725221	0.397577	0.586279	0.121668	0.872375	0.469805	0.801435	0.919705	0.420684	0.232494	0.0876014	0.890785	0.29453	0.0373559	0.152281	0.0927468	0.11687	0.411343	0.165421	0.0654266	0.764618	0.0505938	< 0.001	0.863407	0.199081	0.463824	0.155648	0.445085	0.0733643	0.896369	0.0336919
	0.174239	0.0865251	0.300641	0.202397	0.314643	0.113176	0.115898	0.314951	0.215551	0.0204626	0.211444	0.200451	0.387387	0.50129	0.361016	0.448306	0.187852	0.547334	0.395739	0.526248	0.560389	0.372625	0.269486	0.155754	0.552503	0.305758	0.0911784	0.211706	0.160942	0.183635	0.367958	0.221097	0.130126	0.514512	0.110343	< 0.001	0.544773	0.247042	0.393046	0.214042	0.384397	0.13997	0.554048	0.0862661
NAAA	0.761884	-0.790265	-0.321384	-0.559241	-0.424349	-0.785874	0.207401	0.471024	-0.358919	0.831525	-0.676274	0.412919	-0.127697	0.0463809	0.146723	-0.406187	-0.445464	0.0173972	-0.0050524	-0.0362695	-0.09359	-0.535198	-0.445254	-0.609834	-0.195818	-0.356484	0.437619	-0.344252	0.551158	-0.434888	-0.312587	0.277432	0.290557	0.0829362	0.592956	0.827566	-0.194988	-0.620035	0.109587	0.642268	-0.330267	0.424558	0.11798	0.701039	0.768895
	< 0.001	< 0.001	0.242789	0.0302015	0.114911	< 0.001	0.458272	0.0763577	0.188917	< 0.001	0.00563775	0.12609	0.650168	0.869624	0.601812	0.133011	0.0960969	0.950931	0.985742	0.897891	0.740074	0.0397944	0.0962726	0.0157845	0.484288	0.192155	0.102814	0.208951	0.033207	0.105228	0.256655	0.316775	0.293451	0.768872	0.0198208	< 0.001	0.486179	0.0136726	0.697437	0.00982882	0.229266	0.114713	0.67539	0.00359438	< 0.001
	0.00845411	0.00498731	0.275961	0.0812144	0.181928	0.00540061	0.390518	0.143477	0.239573	0.00226904	0.028566	0.191619	0.474003	0.546552	0.454782	0.197281	0.164189	0.568597	0.577393	0.554467	0.506359	0.094756	0.164356	0.0551837	0.402128	0.241987	0.170784	0.253995	0.0855934	0.173094	0.284487	0.317039	0.30519	0.515897	0.0629141	0.00245439	0.402948	0.0507153	0.491525	0.0410096	0.267447	0.181753	0.4835	0.0219687	0.00748689
UGT8	-0.241283	-0.0960884	0.156561	-0.0693117	-0.182856	-0.00997103	0.655133	-0.561986	0.346601	-0.0259416	0.175945	0.202532	-0.522379	-0.368172	-0.211942	-0.0146646	-0.145698	0.167098	-0.146325	-0.601684	-0.265425	0.103259	-0.0531506	0.186849	0.632828	0.0967793	-0.00804877	-0.662958	-0.125882	-0.143546	0.057347	-0.286577	0.346928	-0.472756	-0.498492	0.341691	-0.3491	-0.0433641	-0.285983	-0.00742623	0.465539	-0.115321	-0.550875	-0.433321	0.196765	-0.0486991
	0.386315	0.733365	0.577386	0.806109	0.514212	0.971866	0.00802663	0.0292289	0.205655	0.926881	0.530503	0.469121	0.0457525	0.176943	0.448263	0.958632	0.604381	0.551688	0.60281	0.0176453	0.339019	0.714211	0.850779	0.504904	0.0113411	0.731513	0.977288	0.00706448	0.654854	0.609787	0.839134	0.300415	0.205199	0.0751343	0.0585783	0.212582	0.202185	0.878044	0.301462	0.979045	0.0803246	0.68235	0.0333164	0.10663	0.482135	0.863163
	0.355326	0.504082	0.444528	0.527698	0.416131	0.57393	0.0355725	0.0797151	0.251704	0.562302	0.423728	0.395433	0.103528	0.230341	0.385887	0.570574	0.455838	0.433317	0.455192	0.0587155	0.329727	0.497466	0.541117	0.411699	0.0451038	0.50345	0.57529	0.0327649	0.475793	0.458048	0.537692	0.308823	0.251385	0.142057	0.121017	0.256482	0.24926	0.548939	0.309363	0.575729	0.147965	0.486061	0.0857459	0.174416	0.401189	0.544703
UGCG	-0.00244569	-0.386641	-0.822094	-0.657258	-0.487978	0.103745	0.602162	0.409984	-0.55084	0.562115	-0.470326	-0.365959	0.603677	0.755525	0.776848	0.563724	-0.783215	-0.852669	0.631221	-0.0854604	0.820239	0.396049	0.480908	-0.283882	-0.168818	-0.80639	0.778254	-0.148531	-0.337121	0.032696	-0.906407	0.226619	0.079615	0.682257	0.313001	0.259664	0.738401	-0.292904	0.571763	-0.0389985	-0.211277	-0.125117	-0.245219	0.411139	0.335847	0.240584	0.0736446
	0.993098	0.154555	< 0.001	0.00775573	0.0649833	0.712919	0.0175318	0.129077	0.0333296	0.0291837	0.0768539	0.179761	0.0171754	0.001124	< 0.001	0.0286256	< 0.001	< 0.001	0.0116156	0.762022	< 0.001	0.143913	0.0695661	0.305184	0.547541	< 0.001	< 0.001	0.597292	0.21916	0.90791	< 0.001	0.416679	0.777909	0.005076	0.255991	0.349995	0.00166801	0.289392	0.0259561	0.89025	0.449722	0.656834	0.378373	0.127895	0.221018	0.387736	0.794221
	0.579206	0.213289	0.00276497	0.0347893	0.129552	0.497013	0.0585099	0.194096	0.0857644	0.0796457	0.144049	0.232557	0.0578561	0.00935432	0.0064428	0.078781	0.00566911	0.00131561	0.0458062	0.513662	0.00287234	0.20567	0.135362	0.311264	0.431465	0.00377142	0.00626529	0.452913	0.260894	0.557206	< 0.001	0.370635	0.518815	0.0269544	0.284089	0.335926	0.0127784	0.303032	0.0744347	0.552354	0.386568	0.476546	0.351223	0.193122	0.262118	0.356052	0.523993
SPHK1	-0.765388	0.899357	0.590809	0.905379	0.860389	0.789223	-0.312541	-0.244918	0.351651	-0.754402	0.859074	-0.301647	0.0883872	-0.0586413	-0.107628	0.430776	0.8145	0.245713	0.14137	0.32734	0.000539956	0.459899	0.450806	0.727171	0.0132062	0.643185	-0.585788	0.615619	-0.228989	0.358595	0.598961	0.151999	0.0948891	-0.241892	-0.286306	-0.543937	0.12808	0.873733	0.14027	-0.446897	0.247794	0.0350351	0.272936	-0.680416	-0.501818	-0.756161	-0.0146284	-0.427144
	< 0.001	< 0.001	0.020386	< 0.001	< 0.001	< 0.001	0.256728	0.378978	0.198683	0.00115454	< 0.001	0.274558	0.7541	0.835548	0.702617	0.108935	< 0.001	0.377383	0.615272	0.233669	0.998476	0.0845545	0.0917041	0.00212749	0.962743	0.00969076	0.0217559	0.0145581	0.411689	0.189347	0.0183034	0.58866	0.736583	0.385081	0.300893	0.0360773	0.649183	< 0.001	0.618054	0.0949042	0.373227	0.901351	0.325004	0.00524391	0.0566514	0.00110696	0.958734	0.112285
	0.00796664	< 0.001	0.0640773	< 0.001	0.00105458	0.00506684	0.284531	0.351538	0.246755	0.00951463	0.00108681	0.294889	0.511051	0.536628	0.493375	0.176557	0.00320443	0.350707	0.460272	0.270221	0.580522	0.15256	0.159911	0.0153449	0.571622	0.0406157	0.0668049	0.0526536	0.368132	0.239895	0.0598845	0.449309	0.505177	0.354693	0.30907	0.0894493	0.473625	< 0.001	0.461392	0.163044	0.348524	0.555416	0.321567	0.0274382	0.118519	0.0092635	0.5706	0.179599
SPHK2	-0.360499	0.25242	0.171302	0.146995	-0.0538791	-0.0513336	0.579298	-0.501784	0.427099	-0.174349	0.501136	0.448773	-0.512109	-0.432166	-0.325349	0.0425339	0.0673132	0.26213	-0.221315	-0.211378	-0.280868	0.217063	-0.395595	0.411199	0.597263	0.0868043	-0.323874	-0.442772	0.397491	-0.452372	0.2215	-0.23866	0.622901	-0.661372	-0.398735	0.349036	-0.385431	0.233252	-0.0618009	-0.178515	0.344737	0.386082	-0.215001	-0.0997757	0.314323	0.0298744	0.545055	-0.103418	0.0509794
	0.186837	0.364075	0.541576	0.601132	0.848755	0.85583	0.0236294	0.0566711	0.112327	0.534297	0.0570426	0.0933589	0.0509828	0.107672	0.236693	0.880363	0.811606	0.345274	0.427957	0.4495	0.310569	0.437109	0.144415	0.127834	0.0187229	0.758382	0.238949	0.0983668	0.142327	0.0904431	0.427561	0.391658	0.0131207	0.00725178	0.140968	0.202273	0.15596	0.402793	0.826808	0.524418	0.208267	0.155204	0.441583	0.723496	0.25388	0.91583	0.0356212	0.713787	0.856816
	0.238003	0.343644	0.42878	0.454501	0.540525	0.542586	0.0703376	0.118545	0.179636	0.425469	0.119031	0.161543	0.11087	0.175388	0.272099	0.549592	0.529391	0.333279	0.376197	0.386465	0.313974	0.380615	0.206042	0.193072	0.0606094	0.512466	0.273522	0.166407	0.204488	0.158651	0.376004	0.358044	0.0494564	0.0333173	0.203465	0.249322	0.214257	0.363604	0.534012	0.420913	0.253522	0.213737	0.382744	0.500695	0.282815	0.559348	0.0888564	0.497317	0.542872
CERK	-0.295553	0.627701	0.670738	0.791529	0.795114	0.408566	-0.744608	0.145699	0.270076	-0.459752	0.460613	-0.335732	0.207964	0.0129106	-0.0623622	0.139852	0.79453	0.433869	0.133222	0.629716	-0.101544	0.0448464	0.393369	0.378823	-0.43569	0.717551	-0.493558	0.797695	-0.1352	0.626563	0.627094	0.424889	-0.0443684	-0.0433761	0.149726	-0.60044	0.0714931	0.667338	0.109641	-0.0568676	0.0830264	0.239993	0.684725	-0.4267	-0.50488	-0.463345	-0.453924	-0.516008	0.739741
	0.284848	0.012235	0.00620025	< 0.001	< 0.001	0.130536	0.00145062	0.604378	0.3303	0.0846667	0.08401	0.221185	0.457024	0.963577	0.825258	0.619112	< 0.001	0.106138	0.635983	0.0118774	0.718778	0.873906	0.146893	0.163788	0.104514	0.0025973	0.0615237	< 0.001	0.630932	0.0124406	0.0123444	0.1144	0.87524	0.878011	0.594313	0.0179436	0.800119	0.00656708	0.697296	0.840463	0.768627	0.388937	0.00485767	0.112699	0.0549187	0.0819514	0.0892058	0.048948	0.00161901
	0.300581	0.0473484	0.0301807	0.00489296	0.00462357	0.195288	0.0114496	0.455837	0.324683	0.152679	0.151979	0.262228	0.389946	0.571834	0.533545	0.461818	0.00466759	0.173954	0.468506	0.0464653	0.499059	0.547768	0.207858	0.219806	0.172416	0.0176761	0.124973	0.00442835	0.466521	0.0478477	0.0476149	0.181478	0.548146	0.548929	0.451674	0.0592503	0.525839	0.0312456	0.491475	0.538086	0.515818	0.356664	0.0263036	0.179969	0.116218	0.149755	0.157399	0.108082	0.0124857
CERS1	0.426694	-0.156466	0.466722	0.172342	0.0878475	-0.453437	-0.404675	-0.30878	0.398383	-0.0133709	-0.0532231	0.374823	-0.632674	-0.629624	-0.61066	-0.671283	0.317544	0.689301	-0.464219	-0.107251	-0.668229	-0.495185	-0.497789	-0.0758862	-0.136109	0.446752	-0.249781	-0.0424907	0.481263	-0.0969804	0.56706	-0.0336983	-0.0279201	-0.597071	0.0465057	0.148458	-0.704901	-0.181027	-0.558179	0.47281	0.352561	0.191575	0.116761	0.018295	0.127365	0.278819	-0.0550101	-0.624865	-0.0670295
	0.112705	0.577618	0.0794567	0.539086	0.755559	0.0895931	0.1346	0.262802	0.141352	0.962279	0.850578	0.16865	0.0113672	0.0118935	0.0156045	0.00614303	0.248782	0.0044725	0.0813002	0.703615	0.00646929	0.0605408	0.0589917	0.788087	0.628616	0.0950245	0.36928	0.880484	0.0693306	0.730974	0.0274938	0.905099	0.92132	0.0187708	0.869276	0.597476	0.00333766	0.5185	0.0305841	0.0750963	0.197443	0.493991	0.678578	0.948402	0.651024	0.314262	0.845615	0.0127524	0.812387
	0.179974	0.444628	0.146998	0.427651	0.511534	0.157792	0.198544	0.288133	0.203755	0.571504	0.541058	0.223655	0.0451712	0.0465055	0.0548229	0.0300162	0.279699	0.0250905	0.149042	0.49373	0.0309377	0.123641	0.121545	0.522059	0.465606	0.16316	0.346432	0.549626	0.13507	0.503266	0.0769818	0.556441	0.560821	0.0606912	0.546452	0.452989	0.0209477	0.41815	0.0817928	0.142013	0.24586	0.406417	0.484676	0.567943	0.474331	0.315805	0.539604	0.0485935	0.529631
CERS2	-0.316721	0.19077	-0.136659	0.150043	0.112182	0.107789	0.486031	0.233944	-0.275809	0.249295	0.251453	-0.119077	0.119389	0.07595	0.0821252	0.304255	0.0634177	-0.0763571	0.044703	0.296233	0.192783	0.144754	0.0311705	0.390683	0.110673	-0.137408	-0.0575181	0.0657008	0.30764	-0.364128	-0.133778	0.310553	0.866038	0.0310449	0.135143	0.3968	0.163608	0.401539	0.680394	-0.277303	-0.295607	0.630245	0.360506	0.297087	0.382728	0.253002	0.0287315	0.259132	0.0134493
	0.25008	0.495841	0.627215	0.593524	0.690595	0.702189	0.0662233	0.40136	0.319732	0.370242	0.365977	0.672527	0.671713	0.787913	0.771077	0.270223	0.822343	0.7868	0.874306	0.283688	0.491219	0.606749	0.912191	0.149921	0.694573	0.62531	0.83866	0.816046	0.26466	0.182114	0.634561	0.259928	< 0.001	0.912544	0.631077	0.143085	0.560144	0.137938	0.00524595	0.317009	0.284755	0.0117849	0.186827	0.282236	0.159132	0.362933	0.91904	0.351018	0.962058
	0.280497	0.407319	0.465051	0.451345	0.489062	0.493223	0.131152	0.362896	0.318478	0.346944	0.344667	0.482439	0.482137	0.522004	0.516612	0.29243	0.532664	0.521651	0.547882	0.29995	0.405121	0.456808	0.558366	0.210037	0.490497	0.464294	0.537552	0.53075	0.289219	0.234387	0.467949	0.286438	< 0.001	0.558462	0.466578	0.205055	0.437056	0.20115	0.0274439	0.317153	0.300531	0.0462336	0.237996	0.299156	0.216449	0.343027	0.56021	0.336496	0.571448
CERS4	0.847844	-0.581857	0.0980111	-0.309153	-0.18448	-0.798545	-0.400917	0.318498	-0.00882972	0.462396	-0.598963	0.434641	-0.192581	-0.0579066	-0.00149528	-0.556438	-0.165473	0.381256	-0.018709	0.107634	-0.341092	-0.619328	-0.426177	-0.718367	-0.457046	0.0608632	0.202772	-0.0784167	0.349815	0.082469	0.106457	0.268708	-0.173638	-0.099526	0.587321	0.284157	-0.353952	-0.536862	-0.328839	0.779634	-0.101819	0.329248	0.292133	0.398511	0.381151	0.605863	-0.316721	-0.191283	-0.509973
	< 0.001	0.0228767	0.728214	0.262196	0.510416	< 0.001	0.138605	0.247286	0.975085	0.0826625	0.0183027	0.105447	0.491682	0.837584	0.99578	0.0312194	0.555618	0.160876	0.947236	0.702601	0.213437	0.0138116	0.113189	0.00255449	0.0867533	0.8294	0.468584	0.781177	0.201199	0.770142	0.705718	0.33285	0.535992	0.724164	0.0213303	0.304695	0.195557	0.0390654	0.231407	< 0.001	0.718045	0.230792	0.29072	0.141212	0.161001	0.0166713	0.250079	0.494662	0.0521235
	0.00151953	0.0689445	0.50232	0.287777	0.414331	0.00436396	0.201664	0.278773	0.574739	0.150528	0.0598833	0.173303	0.405319	0.537233	0.579863	0.0827394	0.435061	0.217672	0.567641	0.493369	0.257062	0.0510261	0.180405	0.0174746	0.154874	0.534791	0.395192	0.519861	0.248558	0.516309	0.494476	0.32617	0.426243	0.500926	0.065971	0.311016	0.244489	0.0936276	0.268802	0.00609318	0.498805	0.268414	0.303742	0.203649	0.217758	0.0569103	0.280497	0.406744	0.112396
CERS5	-0.809099	0.575508	0.031306	0.329422	0.249399	0.53446	0.554168	-0.243147	0.1833	-0.286726	0.658761	-0.194066	0.0755904	-0.0109151	0.00696351	0.610165	0.175009	-0.10754	0.136179	0.0661546	0.19695	0.6334	0.286269	0.72116	0.345307	0.00587496	-0.276939	0.0238258	-0.020476	-0.124795	-0.0185111	-0.0373432	0.669356	-0.185924	-0.343292	0.00193483	0.195719	0.613147	0.470888	-0.437126	0.183853	0.331194	-0.0770679	-0.241772	-0.0151798	-0.306189	0.396174	0.203186	0.393292
	< 0.001	0.024779	0.911811	0.230531	0.370036	0.0401207	0.0320628	0.382543	0.513173	0.300153	0.00756861	0.488283	0.788896	0.969204	0.98035	0.0157122	0.532726	0.702849	0.628436	0.814796	0.481715	0.0112446	0.300957	0.00241223	0.207466	0.983421	0.317671	0.932832	0.94226	0.657666	0.947793	0.894884	0.00634738	0.507053	0.210307	0.99454	0.484512	0.0150728	0.0764541	0.103247	0.51188	0.227883	0.784858	0.385323	0.95718	0.267037	0.143776	0.467657	0.146979
	0.0035693	0.0724001	0.558264	0.26825	0.346834	0.0952564	0.0839699	0.353387	0.415639	0.308688	0.0342503	0.403858	0.522315	0.573259	0.576054	0.0550392	0.424749	0.493457	0.465535	0.530368	0.401006	0.0448541	0.309103	0.0167899	0.252967	0.576818	0.317476	0.563877	0.566348	0.476862	0.567786	0.553638	0.030598	0.412728	0.254928	0.57956	0.402225	0.0537364	0.143589	0.171202	0.415027	0.266566	0.521035	0.354817	0.570202	0.290599	0.205568	0.394776	0.207921
CERS6	0.482155	-0.315922	0.349972	0.029687	0.105889	-0.573217	-0.20388	0.277221	0.246364	0.369544	-0.225787	0.399419	-0.208421	-0.112943	-0.0185888	-0.294946	0.0946469	0.567139	0.0985501	0.188752	-0.339934	-0.405252	-0.216687	-0.283582	-0.374277	0.273035	-0.0630322	0.0397275	0.399026	0.151786	0.267961	0.483452	0.355109	-0.313435	0.51568	0.414461	-0.37031	-0.156642	-0.0445074	0.68525	0.104015	0.624593	0.419676	0.203242	0.445397	0.567182	-0.0184386	-0.188792	-0.225684
	0.0687417	0.251342	0.200983	0.916356	0.707225	0.025494	0.466104	0.317159	0.37608	0.175211	0.418437	0.140225	0.456013	0.688594	0.947574	0.285885	0.737234	0.0274673	0.726772	0.500496	0.215096	0.133992	0.437923	0.305717	0.16932	0.324822	0.823407	0.88821	0.140651	0.58919	0.33425	0.0678912	0.193997	0.255298	0.0491167	0.12454	0.174248	0.577184	0.874852	0.00481221	0.712199	0.0128029	0.119395	0.467532	0.0961535	0.0274528	0.947997	0.500404	0.418655
	0.134338	0.28127	0.248404	0.55949	0.495009	0.0736451	0.394077	0.317226	0.350025	0.228965	0.371511	0.202902	0.389481	0.488337	0.567729	0.301144	0.505397	0.0769389	0.501825	0.409577	0.258182	0.198062	0.381004	0.311534	0.224205	0.321459	0.532986	0.551787	0.203225	0.449531	0.326981	0.133271	0.243346	0.283671	0.108317	0.190312	0.228196	0.444442	0.548036	0.0261648	0.496761	0.0487128	0.185868	0.394719	0.164243	0.0769155	0.567838	0.409533	0.371619
ABCA1	-0.870603	0.79956	0.0503589	0.530913	0.413769	0.794149	0.155079	-0.149104	-0.0169589	-0.504933	0.712715	-0.494453	0.269985	0.0787865	-0.0192348	0.56291	0.360874	-0.195953	0.0240305	0.299797	0.320122	0.52543	0.372695	0.798185	0.329392	0.144345	-0.362589	0.345875	-0.221552	0.0736214	0.106173	-0.00629791	0.291044	0.0898114	-0.434214	-0.432976	0.382932	0.78733	0.460617	-0.812479	0.00675514	-0.0272049	0.157328	-0.326129	-0.399739	-0.680333	-0.0492323	0.0156449	0.628874
	< 0.001	< 0.001	0.858542	0.0417175	0.125234	< 0.001	0.581039	0.595863	0.952166	0.0548893	0.00286295	0.0609816	0.330469	0.780168	0.945755	0.0289068	0.186345	0.48398	0.932256	0.277658	0.244748	0.0442781	0.171275	< 0.001	0.230576	0.607778	0.184107	0.206671	0.427449	0.794285	0.70647	0.982228	0.292606	0.750253	0.105829	0.106941	0.15889	< 0.001	0.0840076	< 0.001	0.980938	0.92333	0.575497	0.235505	0.139877	0.00525162	0.861678	0.955869	0.0120259
	< 0.001	0.00428707	0.543371	0.0976637	0.190898	0.00469633	0.446086	0.45232	0.568915	0.116179	0.0189076	0.12424	0.324782	0.519539	0.567257	0.0792185	0.23763	0.401994	0.563725	0.296626	0.277192	0.101387	0.225798	0.00439125	0.268278	0.457229	0.235922	0.252414	0.375949	0.524013	0.494742	0.576521	0.304743	0.509773	0.173663	0.174707	0.216279	0.00525479	0.151976	0.0033206	0.5762	0.561357	0.443719	0.271364	0.202637	0.02746	0.544276	0.569866	0.0468343
ABCC1	0.69431	-0.702018	-0.10727	-0.463999	-0.335013	-0.566277	-0.100666	0.123328	-0.0668961	0.55758	-0.68454	0.0949852	-0.253888	-0.0719628	0.0192473	-0.486222	-0.431019	0.171424	-0.0902741	-0.210254	-0.160005	-0.611698	-0.257603	-0.544718	-0.0666281	0.0173011	0.394192	-0.357583	0.0409553	0.17003	-0.0266221	0.222772	-0.222332	0.0596565	0.210928	0.280676	-0.254216	-0.591184	-0.389548	0.674388	0.229644	-0.200497	0.0401221	0.0914557	0.253244	0.427896	0.0276598	0.00971637	-0.525822
	0.0040791	0.00352785	0.703564	0.0814643	0.222238	0.0277562	0.72112	0.661467	0.812754	0.0308016	0.00487375	0.736325	0.361196	0.79883	0.94572	0.0661009	0.108714	0.541282	0.749005	0.451971	0.568931	0.0153809	0.353971	0.035758	0.813492	0.951202	0.145973	0.190689	0.884776	0.544626	0.924968	0.424842	0.425783	0.832738	0.450489	0.310914	0.360555	0.0202863	0.151212	0.00582465	0.410315	0.473694	0.887106	0.745819	0.362458	0.111586	0.922051	0.972584	0.0440913
	0.0237578	0.0217093	0.493712	0.149222	0.262918	0.0774046	0.499873	0.4783	0.529743	0.0821188	0.0263523	0.505089	0.342086	0.525437	0.567248	0.130995	0.176353	0.428647	0.509357	0.387614	0.440889	0.0543699	0.338131	0.089035	0.529969	0.568666	0.207187	0.240898	0.550829	0.430156	0.561794	0.374674	0.375135	0.53579	0.386925	0.314146	0.341738	0.0638739	0.210953	0.0290783	0.367438	0.397473	0.55148	0.508291	0.34277	0.17897	0.561016	0.574111	0.101121
ABCG2	0.985202	-0.880963	-0.28222	-0.673041	-0.560459	-0.903846	-0.129238	0.402859	-0.279833	0.695506	-0.863293	0.456791	-0.12226	0.0528548	0.110266	-0.603525	-0.516231	0.0428454	-0.0777934	-0.112697	-0.171348	-0.680564	-0.506459	-0.883759	-0.290308	-0.330653	0.453216	-0.345293	0.339714	-0.195543	-0.276973	0.0972709	-0.242067	0.141017	0.535398	0.497279	-0.255733	-0.842945	-0.26269	0.661293	-0.304353	0.078911	0.0241311	0.637675	0.499166	0.805954	-0.223827	0.101355	-0.831179
	< 0.001	< 0.001	0.308146	0.00596115	0.0297671	< 0.001	0.6462	0.136526	0.312431	0.00398936	< 0.001	0.086952	0.66424	0.851601	0.695646	0.0172111	0.0488334	0.879493	0.782878	0.68924	0.541465	0.00523029	0.0540407	< 0.001	0.293885	0.228689	0.0897687	0.207486	0.215413	0.484914	0.317609	0.730196	0.384725	0.616165	0.0397062	0.059293	0.357597	< 0.001	0.344204	0.00726122	0.270061	0.779829	0.931973	0.0105435	0.0581838	< 0.001	0.422596	0.719282	< 0.001
	< 0.001	< 0.001	0.31276	0.0294849	0.08055	< 0.001	0.472477	0.200055	0.3149	0.0234394	< 0.001	0.155081	0.479344	0.541356	0.490883	0.0579222	0.107923	0.549347	0.520404	0.488571	0.42873	0.0273994	0.115032	< 0.001	0.305419	0.267081	0.15797	0.252981	0.258395	0.402399	0.317446	0.503	0.35451	0.460632	0.0946204	0.121928	0.340125	0.00173701	0.332676	0.0333449	0.292338	0.51943	0.56365	0.0429936	0.120511	0.0038041	0.373569	0.499235	0.00228528
SPNS2	0.772591	-0.814223	-0.386535	-0.598134	-0.370083	-0.477453	-0.150302	0.608457	-0.392526	0.65256	-0.854947	0.0854188	0.295412	0.448037	0.481351	-0.209858	-0.533311	-0.243885	0.298375	-0.131707	0.210708	-0.403632	0.0359073	-0.817456	-0.435087	-0.376606	0.573023	-0.0684434	-0.180278	0.161259	-0.447018	0.279996	-0.392755	0.544644	0.586576	0.298589	0.180733	-0.687818	-0.0212724	0.574198	-0.303354	-0.266909	0.0492444	0.348287	0.239457	0.554906	-0.197674	0.35483	-0.591315
	< 0.001	< 0.001	0.154677	0.0185067	0.174533	0.0718886	0.592878	0.0160876	0.147839	0.00836451	< 0.001	0.762135	0.285088	0.0939633	0.0692723	0.452843	0.040633	0.381056	0.280054	0.63986	0.450972	0.135703	0.898906	< 0.001	0.105051	0.166471	0.0255555	0.808496	0.520261	0.565867	0.0948042	0.312137	0.147581	0.0357882	0.0215364	0.279693	0.519191	0.00459452	0.940018	0.025186	0.271716	0.336222	0.861645	0.20331	0.39003	0.0317866	0.480073	0.194372	0.0202515
	0.00699187	0.00322037	0.213374	0.0602377	0.228424	0.138201	0.451076	0.0557831	0.208543	0.0366428	0.00123098	0.513699	0.300712	0.162133	0.134998	0.388018	0.0960362	0.352617	0.297955	0.47002	0.38715	0.199412	0.554746	0.00303357	0.172927	0.221923	0.0737509	0.528435	0.418975	0.439558	0.162948	0.314754	0.208357	0.0890743	0.0663764	0.297755	0.418474	0.0254841	0.565763	0.0731123	0.293281	0.328121	0.544266	0.250056	0.357219	0.0835701	0.400287	0.243622	0.0638026
[truncated: 10 more columns]
