# Supplementary material for: Exploring the role of sphingolipid machinery during the epithelial to mesenchymal transition program using an integrative approach
Source: Oncotarget. 2016 Mar 7;7(16):22295–323. doi: 10.18632/oncotarget.7947 (PMC5008362; doi:10.18632/oncotarget.7947)
Supplement: Supplementary file 4 [file oncotarget-07-22295-s004.xlsx]

## Sheet: Tabelle1
Table S3. The sphingolipid/EMT signature-linked Canonical Pathways identified by Ingenuity. The ranking is based on the corresponding IPA-based p-value; all significant results are shown (p<0.05); the sphingolipid/EMT signature-derived molecules associated with the corresponding Canonical Pathway are listed.
Ingenuity Canonical Pathways	p-value	Molecules
Ceramide Signaling	1e-12	S1PR2,TNF,SMPD3,S1PR3,CERK,SPHK1,S1PR5,S1PR1
Sphingosine-1-phosphate Signaling	6.76083e-10	S1PR2,SMPD3,S1PR3,NAAA,SPHK1,S1PR5,S1PR1
Gα12/13 Signaling	4.7863e-08	CDH2,LPAR2,LPAR5,LPAR4,CDH1,LPAR3
Human Embryonic Stem Cell Pluripotency	1.09648e-07	S1PR2,NANOG,S1PR3,SPHK1,S1PR5,S1PR1
Regulation of the Epithelial-Mesenchymal Transition Pathway	7.07946e-07	SNAI1,CDH2,SNAI2,ZEB2,ZEB1,CDH1
ILK Signaling	7.58578e-07	SNAI1,VIM,SNAI2,TNF,CDH1
TREM1 Signaling	8.51138e-06	TNF,CD40,IL6,ICAM1
Hepatic Fibrosis / Hepatic Stellate Cell Activation	2.18776e-05	TNF,SERPINE1,CD40,IL6,ICAM1
HMGB1 Signaling	5.49541e-05	TNF,SERPINE1,IL6,ICAM1
RhoA Signaling	5.88844e-05	LPAR2,LPAR5,LPAR4,LPAR3
Atherosclerosis Signaling	6.0256e-05	TNF,CD40,IL6,ICAM1
eNOS Signaling	0.000102329	LPAR2,LPAR5,LPAR4,LPAR3
Epithelial Adherens Junction Signaling	0.00011749	SNAI1,CDH2,SNAI2,CDH1
Germ Cell-Sertoli Cell Junction Signaling	0.000165959	CDH2,TNF,CDH1,PPAP2B
Activation of IRF by Cytosolic Pattern Recognition Receptors	0.000186209	TNF,CD40,IL6
T Helper Cell Differentiation	0.00025704	TNF,CD40,IL6
Dendritic Cell Maturation	0.00025704	TNF,CD40,IL6,ICAM1
Differential Regulation of Cytokine Production in Macrophages and T Helper Cells by IL-17A and IL-17F	0.000446684	TNF,IL6
Altered T Cell and B Cell Signaling in Rheumatoid Arthritis	0.00047863	TNF,CD40,IL6
Crosstalk between Dendritic Cells and Natural Killer Cells	0.000501187	TNF,CD40,IL6
Communication between Innate and Adaptive Immune Cells	0.000524807	TNF,CD40,IL6
Glucocorticoid Receptor Signaling	0.00107152	TNF,SERPINE1,IL6,ICAM1
LXR/RXR Activation	0.00120226	TNF,ABCA1,IL6
Role of Hypercytokinemia/hyperchemokinemia in the Pathogenesis of Influenza	0.00275423	TNF,IL6
Acute Phase Response Signaling	0.00316228	TNF,SERPINE1,IL6
Graft-versus-Host Disease Signaling	0.00316228	TNF,IL6
Granulocyte Adhesion and Diapedesis	0.00354813	TNF,THY1,ICAM1
Sertoli Cell-Sertoli Cell Junction Signaling	0.00363078	TNF,CDH1,PPAP2B
Role of Cytokines in Mediating Communication between Immune Cells	0.0042658	TNF,IL6
Agranulocyte Adhesion and Diapedesis	0.0042658	TNF,CD34,ICAM1
CD40 Signaling	0.0057544	CD40,ICAM1
IL-15 Signaling	0.00588844	TNF,IL6
PXR/RXR Activation	0.0060256	TNF,IL6
IL-10 Signaling	0.00630957	TNF,IL6
Systemic Lupus Erythematosus Signaling	0.00660693	TNF,CD40,IL6
Airway Inflammation in Asthma	0.00691831	TNF
Signaling by Rho Family GTPases	0.00776247	VIM,CDH2,CDH1
Colorectal Cancer Metastasis Signaling	0.00794328	TNF,CDH1,IL6
Allograft Rejection Signaling	0.00977237	TNF,CD40
Ceramide Degradation	0.0104713	NAAA
Airway Pathology in Chronic Obstructive Pulmonary Disease	0.0138038	TNF
Sphingosine and Sphingosine-1-phosphate Metabolism	0.0138038	NAAA
Sphingomyelin Metabolism	0.0138038	SMPD3
Role of Macrophages, Fibroblasts and Endothelial Cells in Rheumatoid Arthritis	0.0147911	TNF,IL6,ICAM1
Embryonic Stem Cell Differentiation into Cardiac Lineages	0.017378	NANOG
IL-6 Signaling	0.017378	TNF,IL6
14-3-3-mediated Signaling	0.0177828	VIM,TNF
Type II Diabetes Mellitus Signaling	0.0177828	TNF,SMPD3
Gαi Signaling	0.0186209	S1PR3,S1PR1
Role of Pattern Recognition Receptors in Recognition of Bacteria and Viruses	0.0204174	TNF,IL6
IL-12 Signaling and Production in Macrophages	0.0229087	TNF,CD40
Aryl Hydrocarbon Receptor Signaling	0.0245471	TNF,IL6
Hepatic Cholestasis	0.0323594	TNF,IL6
Wnt/β-catenin Signaling	0.0346737	CDH2,CDH1
RhoGDI Signaling	0.0363078	CDH2,CDH1
NF-κB Signaling	0.0363078	TNF,CD40
PPARα/RXRα Activation	0.0389045	ABCA1,IL6
Differential Regulation of Cytokine Production in Intestinal Epithelial Cells by IL-17A and IL-17F	0.0389045	TNF
IL-8 Signaling	0.040738	CDH1,ICAM1
Tumoricidal Function of Hepatic Natural Killer Cells	0.040738	ICAM1
IL-17A Signaling in Gastric Cells	0.042658	TNF
Role of JAK family kinases in IL-6-type Cytokine Signaling	0.042658	IL6
IL-15 Production	0.0457088	IL6
Leukocyte Extravasation Signaling	0.0467735	THY1,ICAM1
TNFR2 Signaling	0.0489779	TNF
