# Supplementary material for: Exploring the role of sphingolipid machinery during the epithelial to mesenchymal transition program using an integrative approach
Source: Oncotarget. 2016 Mar 7;7(16):22295–323. doi: 10.18632/oncotarget.7947 (PMC5008362; doi:10.18632/oncotarget.7947)
Supplement: Supplementary file 5 [file oncotarget-07-22295-s005.xlsx]

## Sheet: Tabelle1
Table S4. The sphingolipid/EMT signature-linked Upstream Regulators identified by Ingenuity. The ranking is based on the corresponding IPA-based p-value; all significant results are shown (p<0.05); the sphingolipid/EMT signature-derived molecules associated with the corresponding Upstream Regulator are listed.
Upstream Regulator	Molecule Type	Predicted Activation State	p-value	Target molecules in dataset
TWIST2	transcription regulator		9.35e-18	CDH1,CDH2,SNAI1,SNAI2,TNF,VIM,ZEB1,ZEB2
sphingosine-1-phosphate	chemical - endogenous mammalian	Activated	2.68e-17	CDH1,ICAM1,IL6,S1PR1,S1PR2,S1PR3,SERPINE1,SPHK1,TNF,VIM
DEF6	other	Activated	1.19e-16	CDH1,CDH2,SNAI1,SNAI2,VIM,ZEB1,ZEB2
TWIST1	transcription regulator	Activated	1.84e-16	CD40,CDH1,CDH2,IL6,SNAI1,SNAI2,SPHK1,TNF,VIM,ZEB1,ZEB2
SMAD3	transcription regulator		2.48e-16	CDH1,CDH2,IL6,NANOG,S100A4,S1PR1,SERPINE1,SNAI1,SNAI2,TNF,VIM,ZEB2
TGFB1	growth factor	Activated	9.72e-15	ABCA1,ABCG2,CD34,CD40,CDH1,CDH2,ICAM1,IL6,LPAR4,S100A4,S1PR3,SERPINE1,SNAI1,SNAI2,SPHK1,THY1,TNF,VIM,ZEB1,ZEB2
SPDEF	transcription regulator	Inhibited	1.01e-13	CD34,CD40,CDH1,CDH2,SERPINE1,SNAI2,VIM,ZEB1
MAD2L2	enzyme	Inhibited	1.32e-13	CDH1,CDH2,NANOG,SNAI2,VIM
SMAD2	transcription regulator	Activated	2.82e-13	CDH1,CDH2,IL6,NANOG,S1PR1,SERPINE1,SNAI1,SNAI2
PLCD1	enzyme	Inhibited	3.52e-13	CDH1,SNAI1,SNAI2,VIM,ZEB1
ROR1	kinase	Activated	7.91e-13	CDH1,SNAI1,SNAI2,VIM,ZEB1
fingolimod	chemical drug	Inhibited	8.65e-13	CD40,ICAM1,IL6,S1PR3,SERPINE1,SPHK1,TNF
miR-141-3p (and other miRNAs w/seed AACACUG)	mature microrna		2.03e-12	CDH1,CDH2,NANOG,SNAI1,VIM,ZEB1,ZEB2
HDAC3	transcription regulator		3.4e-12	CD34,CDH1,CDH2,ICAM1,SERPINE1,TNF,VIM
HGF	growth factor	Activated	4.38e-12	ABCG2,CD40,CDH1,ICAM1,IL6,NANOG,PPAP2B,SERPINE1,SNAI1,TNF,VIM,ZEB1
ERBB2	kinase	Activated	4.75e-12	ABCG2,CD34,CDH1,CDH2,IL6,S100A4,SERPINE1,SNAI1,SNAI2,THY1,TNF,VIM,ZEB1
MUC1	transmembrane receptor	Activated	4.79e-12	CDH1,IL6,SNAI1,SNAI2,TNF,VIM
Jnk	group		5.73e-12	ABCA1,CD40,CDH1,CDH2,ICAM1,IL6,SERPINE1,SNAI2,TNF
ERK1/2	group		6.45e-12	ABCA1,CD40,ICAM1,IL6,NANOG,SERPINE1,SNAI1,SNAI2,TNF,ZEB1
Gsk3	group		6.89e-12	CD40,CDH1,ICAM1,IL6,NANOG,SNAI1,TNF
GAB2	other		7.3e-12	CD34,CDH1,IL6,SERPINE1,TNF,ZEB1
PD98059	chemical - kinase inhibitor	Inhibited	1.28e-11	ABCA1,CD40,CDH1,CDH2,ICAM1,IL6,S100A4,SERPINE1,SNAI1,SNAI2,TNF,VIM
simvastatin	chemical drug	Inhibited	1.55e-11	ABCA1,CD40,CDH1,ICAM1,IL6,S1PR3,SERPINE1,TNF,VIM
REL	transcription regulator	Activated	1.74e-11	CD40,CDH1,ICAM1,IL6,SNAI1,SNAI2,TNF,VIM
alpha-hydroxyglutarate	chemical - endogenous mammalian	Activated	2.32e-11	CDH1,VIM,ZEB1,ZEB2
ITGB1	transmembrane receptor	Activated	3.38e-11	CDH1,ICAM1,IL6,SERPINE1,SNAI1,TNF,VIM
PIK3CA	kinase		4.18e-11	CDH2,SERPINE1,SNAI1,SNAI2,THY1,VIM
tunicamycin	chemical - endogenous non-mammalian		4.22e-11	ABCG2,CDH1,ICAM1,IL6,S100A4,SNAI1,TNF,VIM
Tgf beta	group	Activated	4.42e-11	ABCA1,CDH1,CDH2,IL6,PPAP2B,SERPINE1,SNAI1,TNF,VIM
FOXM1	transcription regulator	Activated	6.65e-11	CDH1,CDH2,SNAI1,SNAI2,VIM,ZEB1,ZEB2
ITGA9	other		6.94e-11	CDH1,CDH2,SNAI1,VIM
WISP3	growth factor		6.94e-11	CDH1,ICAM1,SNAI1,ZEB1
LY294002	chemical - kinase inhibitor	Inhibited	8.62e-11	ABCA1,CDH1,ICAM1,IL6,NANOG,S1PR1,SERPINE1,SNAI1,TNF,VIM,ZEB1
PDPK1	kinase		1.26e-10	IL6,S1PR1,SERPINE1,SNAI1,TNF
APC	enzyme		1.32e-10	CDH1,CDH2,IL6,SNAI1,SNAI2,TNF,ZEB1
DCN	other		1.42e-10	CDH1,ICAM1,IL6,S1PR1,SERPINE1,TNF
hydrogel	chemical drug		1.62e-10	CDH1,CDH2,VIM,ZEB1
KDM6B	other		1.63e-10	CD40,CDH2,IL6,SNAI1,VIM
FOS	transcription regulator	Activated	2.18e-10	CDH1,CERS4,ICAM1,IL6,SERPINE1,SNAI1,SNAI2,SPHK1,TNF,VIM,ZEB1
PI3K (complex)	complex	Activated	2.61e-10	ABCA1,CDH1,CDH2,ICAM1,IL6,NANOG,SERPINE1,SNAI1,TNF
BSG	transporter		2.62e-10	ABCG2,CDH1,CDH2,TNF,VIM
JUN	transcription regulator	Activated	2.69e-10	CDH1,ICAM1,IL6,NANOG,SERPINE1,SNAI2,SPHK1,TNF,VIM,ZEB1
EGFR	kinase		2.96e-10	CDH1,ICAM1,IL6,SERPINE1,SNAI2,TNF,VIM,ZEB1,ZEB2
SNAI1	transcription regulator	Activated	3.17e-10	CDH1,CDH2,SNAI1,SNAI2,ZEB1,ZEB2
DCLK1	kinase	Activated	3.23e-10	SNAI1,SNAI2,ZEB1,ZEB2
MIR124	group		4.05e-10	NANOG,SNAI2,SPHK1,TNF,VIM
PLAU	peptidase	Activated	4.79e-10	ICAM1,IL6,SERPINE1,SNAI1,TNF,VIM
SCUBE3	other		5.81e-10	SERPINE1,SNAI1,SNAI2,VIM
RGCC	other		5.81e-10	CDH1,CDH2,SNAI1,SNAI2
GJA1	transporter		6.04e-10	CD40,CDH1,ICAM1,TNF,VIM
silibinin	chemical drug		6.42e-10	CDH1,IL6,SNAI1,SNAI2,VIM,ZEB1
SMAD4	transcription regulator		7.36e-10	CDH1,CDH2,ICAM1,SERPINE1,SNAI1,SNAI2,TNF,VIM
STAT3	transcription regulator		7.83e-10	CD40,CDH1,CDH2,ICAM1,IL6,S1PR1,SERPINE1,SNAI1,TNF,VIM
TGFBR1	kinase		8.48e-10	CD40,CDH1,NANOG,SERPINE1,SNAI2,VIM
CDH1	other		8.48e-10	CDH1,CDH2,S100A4,SNAI2,TNF,VIM
PRKAA	group	Inhibited	8.74e-10	CDH1,IL6,SNAI1,TNF,VIM
AHR	ligand-dependent nuclear receptor		1.04e-09	ABCG2,CDH1,CDH2,IL6,SERPINE1,SNAI1,SNAI2,TNF,VIM
CCL2	cytokine		1.11e-09	ABCA1,CD40,ICAM1,IL6,SERPINE1,TNF
epigallocatechin-gallate	chemical drug	Inhibited	1.28e-09	CDH1,ICAM1,IL6,SERPINE1,SNAI1,SNAI2,TNF,VIM
KLF2	transcription regulator		1.41e-09	CD40,CDH2,IL6,PPAP2B,S1PR1,SERPINE1,TNF
EGF	growth factor		1.42e-09	ABCG2,CDH1,ICAM1,IL6,PPAP2B,S100A4,SERPINE1,SNAI1,SNAI2,VIM
HNRNPAB	enzyme		1.52e-09	CDH1,S100A4,SNAI1,VIM
FGF2	growth factor		1.64e-09	CDH1,ICAM1,S100A4,SERPINE1,SNAI1,SNAI2,TNF,VIM,ZEB1
estrogen receptor	group	Inhibited	1.7e-09	ABCG2,CDH1,ICAM1,IL6,SERPINE1,SNAI1,VIM,ZEB1
PITX2	transcription regulator		1.82e-09	CDH1,CDH2,NANOG,SNAI1,VIM,ZEB2
AKT1	kinase	Activated	1.95e-09	CD40,CDH1,IL6,SERPINE1,SNAI1,SNAI2,TNF,VIM
N,N-dimethylsphingosine	chemical reagent		2.28e-09	ICAM1,IL6,SPHK1,TNF
TGFBR3	kinase		2.28e-09	CDH1,SERPINE1,SNAI1,SNAI2
CLCA2	ion channel		2.28e-09	CDH1,CDH2,SNAI1,VIM
mevalonic acid	chemical - endogenous mammalian		2.3e-09	ABCA1,CD40,ICAM1,SERPINE1,TNF
HDAC6	transcription regulator		2.3e-09	CDH1,IL6,SERPINE1,TNF,VIM
APOE	transporter		2.3e-09	ABCA1,CD40,ICAM1,IL6,PPAP2B,SERPINE1,THY1,TNF
WISP2	growth factor	Inhibited	2.65e-09	CDH1,SERPINE1,SNAI2,VIM,ZEB1
IDH2	enzyme		3.28e-09	CDH1,VIM,ZEB1,ZEB2
PON1	phosphatase		3.28e-09	ABCA1,ICAM1,IL6,TNF
progesterone	chemical - endogenous mammalian		3.29e-09	CD40,CDH1,CDH2,ICAM1,IL6,PPAP2B,SPHK1,TNF,VIM,ZEB1
TP53	transcription regulator		3.6e-09	CDH1,ICAM1,IL6,NANOG,S100A4,SERPINE1,SGPL1,SNAI1,SNAI2,SPHK1,THY1,TNF,VIM,ZEB1
Mek	group	Activated	3.65e-09	ABCG2,CDH1,IL6,SERPINE1,TNF,VIM,ZEB1
SIRT1	transcription regulator		3.82e-09	ABCA1,CDH1,CDH2,ICAM1,IL6,TNF,ZEB1
DICER1	enzyme		4.35e-09	CDH1,ICAM1,LPAR3,S1PR1,SERPINE1,TNF,VIM
nystatin	chemical drug	Activated	4.59e-09	CD40,ICAM1,IL6,TNF
thapsigargin	chemical toxicant		4.74e-09	ABCG2,CDH1,ICAM1,IL6,SNAI1,TNF,VIM
9,10-dimethyl-1,2-benzanthracene	chemical toxicant		5.15e-09	CDH1,IL6,SERPINE1,SNAI2,TNF
ETV5	transcription regulator	Activated	5.82e-09	CDH1,CDH2,ICAM1,SNAI2,ZEB1
berberine	chemical drug		6.13e-09	CD40,ICAM1,IL6,SPHK1,TNF,VIM
mir-205	microrna		6.26e-09	CDH1,VIM,ZEB1,ZEB2
trichostatin A	chemical drug		6.75e-09	ABCA1,CD34,CDH1,ICAM1,IL6,SGPL1,SPHK1,TNF,VIM,ZEB1
dimethylnitrosamine	chemical toxicant		7.37e-09	CDH1,ICAM1,IL6,TNF,VIM
herbimycin	chemical - kinase inhibitor	Inhibited	7.37e-09	CDH1,ICAM1,IL6,SERPINE1,TNF
TGFB3	growth factor	Activated	7.42e-09	CDH1,CDH2,SERPINE1,SNAI1,SNAI2,ZEB2
PPARG	ligand-dependent nuclear receptor	Inhibited	7.68e-09	ABCA1,ABCG2,CD40,CDH1,ICAM1,IL6,SERPINE1,TNF,VIM
N-acetylmuramyl-L-alanyl-D-isoglutamine	chemical - endogenous non-mammalian		8.26e-09	CD40,ICAM1,IL6,SNAI1,TNF
TP63	transcription regulator		9.18e-09	CDH2,IL6,NANOG,S100A4,SERPINE1,SNAI1,VIM,ZEB1
phorbol myristate acetate	chemical drug	Activated	9.79e-09	ABCA1,CDH1,CERK,ICAM1,IL6,SERPINE1,SNAI1,SNAI2,SPHK1,THY1,TNF,VIM
CTNNB1	transcription regulator		9.95e-09	CD34,CDH1,CDH2,NANOG,S100A4,SERPINE1,SNAI1,SNAI2,VIM,ZEB1
ATP	chemical - endogenous mammalian		1.07e-08	CDH1,ICAM1,IL6,SERPINE1,SPHK1,TNF
WNT5A	cytokine		1.07e-08	CD40,CDH1,IL6,SNAI1,TNF,VIM
MUC4	other		1.09e-08	CDH1,CDH2,SNAI1,VIM
TNFSF14	cytokine		1.09e-08	CD40,ICAM1,IL6,TNF
TGFBR2	kinase		1.1e-08	CDH1,CDH2,ICAM1,IL6,SERPINE1,SNAI1,TNF
hyaluronic acid	chemical - endogenous mammalian	Activated	1.2e-08	CD40,ICAM1,IL6,SERPINE1,SPHK1,TNF
AMPK	complex	Inhibited	1.2e-08	CDH1,IL6,SERPINE1,SNAI1,TNF,VIM
MALAT1	other		1.32e-08	CDH1,SNAI2,VIM
LASP1	transporter		1.32e-08	CDH1,S100A4,VIM
neopterin	chemical - endogenous non-mammalian		1.32e-08	ABCA1,IL6,TNF
S-(2,3-bispalmitoyloxypropyl)-cysteine-GDPKHPKSF	chemical reagent		1.4e-08	CD40,ICAM1,IL6,TNF
GLIS2	transcription regulator	Inhibited	1.4e-08	SERPINE1,SNAI1,SNAI2,VIM
SPARC	other		1.5e-08	CDH1,IL6,SERPINE1,SNAI1,SNAI2,VIM
ID1	transcription regulator	Activated	1.72e-08	ICAM1,NANOG,SNAI1,TNF,VIM
MMP9	peptidase		2.08e-08	CDH1,ICAM1,IL6,TNF,VIM
pravastatin	chemical drug		2.08e-08	ABCA1,CD40,ICAM1,IL6,TNF
LCN2	transporter		2.28e-08	CDH1,CDH2,IL6,TNF,VIM
TNF	cytokine	Activated	2.33e-08	ABCA1,ABCG2,CD40,CDH1,CDH2,ICAM1,IL6,S1PR3,SERPINE1,SNAI1,SPHK1,THY1,TNF,VIM
ETS1	transcription regulator		2.4e-08	ICAM1,SERPINE1,SNAI1,THY1,TNF,ZEB1,ZEB2
U0126	chemical - kinase inhibitor	Inhibited	2.48e-08	ABCG2,CDH1,ICAM1,IL6,SERPINE1,SNAI1,SNAI2,TNF,VIM
BMP7	growth factor		2.54e-08	CD34,CDH1,ICAM1,IL6,S100A4,SERPINE1
Sn50 peptide	chemical toxicant	Inhibited	2.72e-08	ICAM1,IL6,SERPINE1,SNAI1,TNF
Y 27632	chemical drug	Inhibited	2.72e-08	CDH1,ICAM1,IL6,SERPINE1,VIM
Fibrinogen	complex		2.72e-08	CD40,ICAM1,IL6,TNF
p70 S6k	group		2.72e-08	CDH1,CDH2,SNAI1,VIM
IL1	group		2.95e-08	ABCG2,CD34,CD40,ICAM1,IL6,SERPINE1,THY1,TNF
KRAS	enzyme		3.09e-08	ABCA1,CDH1,CDH2,S100A4,SMPD3,THY1,TNF,VIM
APP	other		3.23e-08	ABCA1,ABCG2,CD40,CDH1,CDH2,ICAM1,IL6,S1PR1,SERPINE1,THY1,TNF
forskolin	chemical toxicant		3.26e-08	ABCA1,CDH2,CERK,ICAM1,IL6,S1PR3,SERPINE1,TNF,VIM,ZEB1
BPI	transporter		3.3e-08	ICAM1,IL6,TNF
CLDN1	other		3.3e-08	CDH1,VIM,ZEB1
SENP6	peptidase		3.3e-08	ICAM1,IL6,TNF
paxilline	chemical - endogenous non-mammalian		3.3e-08	ABCA1,IL6,TNF
XIAP	enzyme		3.33e-08	CDH2,IL6,SERPINE1,TNF
Fibrin	complex		3.33e-08	CDH1,ICAM1,IL6,SERPINE1
CpG oligonucleotide	chemical drug	Activated	3.58e-08	ABCA1,CD40,ICAM1,IL6,SERPINE1,TNF
KLF4	transcription regulator		3.88e-08	CD34,CDH1,IL6,NANOG,SERPINE1,SNAI2,VIM
ERK	group	Activated	4.13e-08	ABCA1,CDH1,ICAM1,IL6,SERPINE1,SNAI2,TNF
AR	ligand-dependent nuclear receptor		4.44e-08	CDH1,CDH2,IL6,S1PR3,SERPINE1,SNAI2,TNF,VIM
miR-200b-3p (and other miRNAs w/seed AAUACUG)	mature microrna		4.82e-08	CDH1,VIM,ZEB1,ZEB2
SLPI	other		4.82e-08	CD40,ICAM1,IL6,TNF
IL6	cytokine	Activated	4.98e-08	ABCA1,ABCG2,CD40,CDH1,ICAM1,IL6,SERPINE1,SNAI1,TNF,VIM
dihydrotestosterone	chemical - endogenous mammalian		5.84e-08	ABCA1,CDH1,CDH2,IL6,SNAI1,SNAI2,TNF,VIM,ZEB1
vorinostat	chemical drug		6.17e-08	CDH1,CDH2,ICAM1,IL6,TNF,VIM
NFKBID	transcription regulator		6.59e-08	CDH1,CDH2,IL6
CXCL5	cytokine		6.59e-08	CDH1,SNAI1,TNF
CIDEC	other		6.59e-08	IL6,SERPINE1,TNF
PI3K (family)	group		6.6e-08	ABCA1,CDH1,IL6,SNAI2,TNF
FOSL1	transcription regulator		6.6e-08	IL6,SERPINE1,SNAI1,SNAI2,TNF
ARRB1	other		6.77e-08	ABCG2,IL6,SERPINE1,TNF
isoflurane	chemical drug		6.77e-08	ICAM1,IL6,SPHK1,TNF
RIPK2	kinase	Activated	7.1e-08	ABCA1,CD40,ICAM1,IL6,TNF
CAMP	other		7.1e-08	ICAM1,IL6,SNAI1,SNAI2,TNF
PP2/AG1879 tyrosine kinase inhibitor	chemical - kinase inhibitor	Inhibited	7.1e-08	CDH1,ICAM1,IL6,SERPINE1,VIM
IL13	cytokine		7.12e-08	ABCA1,CD40,ICAM1,IL6,SERPINE1,SNAI2,SPHK1,TNF
valproic acid	chemical drug		7.42e-08	CD40,CDH1,ICAM1,IL6,S100A4,SERPINE1,TNF,ZEB1
Notch	group	Inhibited	7.63e-08	CDH1,IL6,TNF,ZEB1,ZEB2
tamoxifen	chemical drug		8.31e-08	ABCG2,CDH1,CDH2,IL6,SNAI1,TNF,ZEB2
IKBKB	kinase		8.78e-08	ABCA1,CDH1,ICAM1,IL6,S100A4,SNAI1,TNF
mir-10	microrna		8.79e-08	CD40,CDH1,IL6,SGPL1,TNF
SOCS3	phosphatase		1.01e-07	ABCA1,CD40,ICAM1,IL6,TNF
bleomycin	chemical drug		1.1e-07	ICAM1,IL6,S100A4,SERPINE1,SPHK1,TNF
ESR1	ligand-dependent nuclear receptor		1.13e-07	ABCG2,CDH1,IL6,SERPINE1,SNAI1,SNAI2,TNF,VIM
IGF1	growth factor		1.13e-07	CDH1,ICAM1,IL6,SERPINE1,SNAI2,THY1,TNF,VIM
cerivastatin	chemical drug		1.15e-07	CD40,ICAM1,IL6,SERPINE1,TNF
PARP	group		1.15e-07	CDH1,SNAI1,VIM
CCL18	cytokine		1.15e-07	S100A4,SNAI1,TNF
MCAM	other		1.15e-07	CDH1,SNAI2,VIM
2,4-dinitrobenzenesulfonic acid	chemical reagent		1.15e-07	ICAM1,IL6,TNF
TIRAP	other		1.24e-07	CD40,ICAM1,IL6,TNF
IDH1	enzyme		1.24e-07	CDH1,VIM,ZEB1,ZEB2
thalidomide	chemical drug		1.24e-07	ICAM1,IL6,SERPINE1,TNF
ciglitazone	chemical drug		1.31e-07	ABCA1,ICAM1,IL6,SERPINE1,TNF
LDLR	transporter		1.4e-07	ABCA1,CD40,ICAM1,IL6,TNF
Fc gamma receptor	group		1.42e-07	CD40,ICAM1,IL6,TNF
CASP1	peptidase		1.42e-07	CDH1,IL6,TNF,VIM
Vegf	group	Activated	1.48e-07	CD40,CDH1,ICAM1,IL6,PPAP2B,TNF,VIM,ZEB1
CD44	enzyme		1.54e-07	CDH1,IL6,PPAP2B,THY1,TNF,VIM
PLG	peptidase		1.62e-07	CD40,IL6,SERPINE1,TNF
4-hydroxynonenal	chemical toxicant		1.62e-07	ICAM1,IL6,SERPINE1,TNF
lipoxin A4	chemical - endogenous mammalian		1.62e-07	ICAM1,IL6,SERPINE1,TNF
andrographolide	chemical drug		1.62e-07	CDH1,ICAM1,IL6,TNF
PTTG1	transcription regulator		1.84e-07	CDH1,CDH2,SNAI1,VIM
ILK	kinase		1.84e-07	CDH1,IL6,SNAI1,ZEB1
fluvastatin	chemical drug		1.84e-07	CD40,IL6,SERPINE1,TNF
IL26	cytokine		1.84e-07	ICAM1,IL6,TNF
CSNK2A1	kinase		1.84e-07	CDH1,SNAI2,VIM
palmitoyl-Cys((RS)-2,3-di(palmitoyloxy)-propyl)-Ala-Gly-OH	chemical reagent		1.84e-07	ICAM1,IL6,TNF
resveratrol	chemical drug		1.86e-07	CDH1,ICAM1,IL6,SERPINE1,SPHK1,TNF,ZEB1
sirolimus	chemical drug		1.91e-07	CD40,ICAM1,IL6,NANOG,S100A4,SERPINE1,TNF,VIM
MYB	transcription regulator		2.01e-07	CD34,CDH1,SNAI2,SPHK1,VIM
PLAUR	transmembrane receptor		2.08e-07	CDH1,SNAI1,TNF,VIM
Hsp70	group		2.08e-07	CD40,ICAM1,IL6,TNF
XDH	enzyme		2.08e-07	ABCA1,SERPINE1,TNF,VIM
TSLP	cytokine		2.08e-07	ABCA1,CD40,ICAM1,IL6
EGR1	transcription regulator	Activated	2.12e-07	CDH1,ICAM1,SERPINE1,SNAI1,SNAI2,TNF
arachidonic acid	chemical - endogenous mammalian		2.13e-07	ABCA1,CD40,IL6,TNF,VIM
cyclosporin A	biologic drug		2.17e-07	CD40,CDH1,ICAM1,IL6,SERPINE1,SPHK1,TNF,VIM
PARP1	enzyme	Activated	2.39e-07	CDH1,ICAM1,IL6,SNAI1,TNF
TGFB2	growth factor		2.39e-07	ABCA1,CD40,SERPINE1,SNAI2,SPHK1
COL18A1	other	Inhibited	2.39e-07	CD34,ICAM1,IL6,SERPINE1,TNF
C5AR1	g-protein coupled receptor		2.64e-07	CD40,IL6,SERPINE1,TNF
cilostazol	chemical drug		2.64e-07	ABCA1,ICAM1,SERPINE1,TNF
pimagedine	chemical drug		2.64e-07	ICAM1,IL6,SERPINE1,TNF
aspirin	chemical drug		2.67e-07	ABCA1,CD40,ICAM1,IL6,TNF
ganglioside	chemical - endogenous mammalian		2.76e-07	ICAM1,IL6,TNF
MGAT3	enzyme		2.76e-07	CDH1,CDH2,SNAI1
ERP29	transporter		2.76e-07	SNAI1,SNAI2,ZEB2
COCH	other		2.76e-07	IL6,NANOG,TNF
hexamethoxyflavone	chemical toxicant		2.76e-07	ICAM1,IL6,TNF
PRKCD	kinase		2.82e-07	ABCA1,ICAM1,IL6,SERPINE1,TNF
TFAP4	transcription regulator		2.95e-07	CDH1,CDH2,SNAI1,VIM
TLR5	transmembrane receptor		2.95e-07	CD40,ICAM1,IL6,TNF
oleic acid	chemical - endogenous mammalian		3.14e-07	ABCA1,ICAM1,IL6,SERPINE1,SPHK1
GLI2	transcription regulator		3.14e-07	CDH1,IL6,SNAI1,TNF,VIM
beta-estradiol	chemical - endogenous mammalian		3.35e-07	ABCA1,ABCG2,CD40,CDH1,CDH2,ICAM1,IL6,S1PR1,SNAI1,TNF,VIM,ZEB1,ZEB2
bisindolylmaleimide I	chemical - kinase inhibitor	Inhibited	3.49e-07	ICAM1,IL6,SERPINE1,SNAI1,TNF
wortmannin	chemical - kinase inhibitor		3.84e-07	CDH1,ICAM1,IL6,SERPINE1,TNF,VIM
WWC1	transcription regulator		3.94e-07	CDH1,CDH2,VIM
RLIM	enzyme		3.94e-07	CDH2,SERPINE1,VIM
mir-373	microrna		3.94e-07	CDH1,IL6,SERPINE1
mastoparan	chemical toxicant		3.94e-07	ABCA1,IL6,TNF
8-oxo-7-hydrodeoxyguanosine	chemical - endogenous mammalian		3.94e-07	ICAM1,IL6,TNF
4-hydroxytamoxifen	chemical drug		4.07e-07	CDH1,IL6,SNAI2,SPHK1,ZEB1
lysophosphatidylcholine	chemical - other		4.08e-07	ICAM1,IL6,SERPINE1,TNF
TYROBP	transmembrane receptor		4.08e-07	CD40,ICAM1,IL6,TNF
Wnt	group		4.08e-07	CD34,CDH1,CDH2,SNAI1
BAPTA-AM	chemical reagent		4.08e-07	CDH1,ICAM1,IL6,TNF
TXN	enzyme		4.08e-07	CD40,ICAM1,IL6,TNF
EDN1	cytokine	Activated	4.22e-07	CDH1,CDH2,ICAM1,IL6,SERPINE1,VIM
N-acetyl-L-cysteine	chemical drug	Inhibited	4.48e-07	CDH1,ICAM1,IL6,SERPINE1,SNAI1,TNF
RAC1	enzyme		4.49e-07	CDH1,CDH2,ICAM1,IL6,SNAI2
RUNX2	transcription regulator		4.49e-07	CDH1,CDH2,SERPINE1,SNAI1,SNAI2
RETN	other		4.51e-07	ICAM1,IL6,SERPINE1,TNF
fasudil	chemical drug		4.51e-07	CD40,ICAM1,IL6,TNF
advanced glycation end-products	chemical - endogenous mammalian		4.98e-07	ABCA1,IL6,SERPINE1,TNF
FN1	enzyme	Activated	5.06e-07	CDH1,CDH2,IL6,SERPINE1,SNAI2,TNF
Mapk	group		5.2e-07	IL6,S100A4,SNAI1,SNAI2,TNF
carbon tetrachloride	chemical toxicant	Activated	5.21e-07	ICAM1,IL6,S1PR2,S1PR3,SPHK1,TNF
teriflunomide	chemical drug		5.41e-07	ICAM1,IL6,TNF
OSCAR	other		5.41e-07	CD40,ICAM1,TNF
Traj18	other		5.41e-07	CD40,IL6,TNF
LY96	transmembrane receptor		5.41e-07	CD40,IL6,TNF
TREM2	transmembrane receptor		5.41e-07	CD40,IL6,TNF
pyrrolidine dithiocarbamate	chemical reagent	Inhibited	5.45e-07	CD40,ICAM1,IL6,SERPINE1,TNF
SNAI2	transcription regulator		5.49e-07	CDH1,NANOG,SNAI2,VIM
lipid A	chemical toxicant		5.49e-07	ABCA1,CD40,IL6,TNF
chloroquine	chemical drug		5.49e-07	CD40,IL6,S1PR1,TNF
SRC (family)	group		5.49e-07	ICAM1,IL6,S100A4,TNF
niacinamide	chemical - endogenous mammalian		5.49e-07	CD40,ICAM1,IL6,TNF
P38 MAPK	group	Activated	5.78e-07	ABCA1,CD40,ICAM1,IL6,SERPINE1,SNAI1,TNF
SP600125	chemical - kinase inhibitor		5.86e-07	ABCA1,ICAM1,IL6,SERPINE1,SGPL1,TNF
luteolin	chemical - endogenous non-mammalian		6.03e-07	CDH1,ICAM1,IL6,TNF
A23187	chemical reagent	Activated	6.57e-07	CD40,ICAM1,IL6,SERPINE1,TNF
APOA1	transporter		6.61e-07	ABCA1,ICAM1,IL6,TNF
candesartan	chemical drug		6.61e-07	ICAM1,IL6,SERPINE1,TNF
actinomycin D	chemical drug		7.15e-07	ABCA1,CDH2,IL6,SERPINE1,SPHK1,TNF
PLA2G10	enzyme		7.21e-07	CD40,IL6,TNF
PDE3B	enzyme		7.21e-07	IL6,SERPINE1,TNF
10-nitrooleate	chemical - endogenous mammalian		7.21e-07	ICAM1,IL6,TNF
ACE2	peptidase		7.21e-07	IL6,SERPINE1,TNF
D-sphingosine	chemical - endogenous mammalian		7.21e-07	IL6,SERPINE1,TNF
U18666A	chemical reagent		7.21e-07	ABCA1,IL6,TNF
PROC	peptidase		7.23e-07	ICAM1,IL6,SERPINE1,TNF
dextran sulfate	chemical drug		7.35e-07	CD40,ICAM1,IL6,S1PR1,SERPINE1,TNF
SB203580	chemical - kinase inhibitor		7.49e-07	CD40,CDH2,ICAM1,IL6,SERPINE1,SNAI1,TNF
PRL	cytokine		7.56e-07	ABCG2,CD40,CDH1,IL6,TNF,VIM
curcumin	chemical drug	Inhibited	7.79e-07	ABCA1,CDH1,ICAM1,IL6,SERPINE1,TNF,VIM
MOG	other		7.89e-07	CD40,ICAM1,IL6,TNF
Tlr	group		8.21e-07	CD40,ICAM1,IL6,SPHK1,TNF
JUNB	transcription regulator		8.57e-07	IL6,SERPINE1,SNAI1,SNAI2,TNF
celecoxib	chemical drug		8.57e-07	ABCG2,CDH1,ICAM1,SERPINE1,TNF
sulforafan	chemical drug	Inhibited	8.57e-07	ICAM1,IL6,TNF,VIM,ZEB1
SRC	kinase	Activated	8.95e-07	CDH1,ICAM1,IL6,NANOG,VIM
HIF1A	transcription regulator		9.09e-07	CDH1,CDH2,IL6,SERPINE1,SPHK1,TNF,VIM
RELA	transcription regulator	Activated	9.26e-07	ABCG2,CD40,ICAM1,IL6,NANOG,SNAI1,TNF
DETA-NONOate	chemical reagent		9.36e-07	ICAM1,IL6,SERPINE1,TNF
anisomycin	chemical - endogenous non-mammalian		9.36e-07	ABCG2,IL6,SERPINE1,TNF
LILRA2	other		9.36e-07	CD40,IL6,TNF
LPAR1	g-protein coupled receptor		9.36e-07	IL6,S1PR3,SPHK1
GPI	enzyme		9.36e-07	CDH1,SNAI1,VIM
CCL3L3	cytokine		9.36e-07	CD40,IL6,TNF
farnesyl pyrophosphate	chemical - endogenous mammalian		9.36e-07	ABCA1,ICAM1,SERPINE1
VEGFA	growth factor	Activated	9.39e-07	CD34,ICAM1,IL6,PPAP2B,SERPINE1,SNAI2
TNFRSF1A	transmembrane receptor		9.74e-07	CDH2,ICAM1,IL6,SERPINE1,TNF
Alpha catenin	group	Inhibited	1.02e-06	IL6,SNAI1,TNF,VIM,ZEB2
IL11	cytokine		1.02e-06	CD40,ICAM1,IL6,SPHK1
Gm-csf	group		1.1e-06	CD40,ICAM1,IL6,TNF
Ras	group	Activated	1.1e-06	SERPINE1,SNAI1,SNAI2,TNF,ZEB1
estrone	chemical - endogenous mammalian		1.19e-06	ABCG2,IL6,SERPINE1
lymphotoxin-alpha1-beta2	complex		1.19e-06	ICAM1,IL6,TNF
TNFSF9	cytokine		1.19e-06	ICAM1,IL6,TNF
zymosan A	chemical - endogenous non-mammalian		1.19e-06	CD40,IL6,TNF
adenosine	chemical - endogenous mammalian		1.19e-06	ICAM1,IL6,SERPINE1,TNF
PTGES	enzyme		1.19e-06	CDH1,IL6,TNF,VIM
atorvastatin	chemical drug		1.2e-06	ABCA1,CD40,ICAM1,IL6,SERPINE1
mir-223	microrna		1.25e-06	ABCA1,CD34,ICAM1,IL6,SGPL1
Bay 11-7082	chemical - kinase inhibitor		1.29e-06	ICAM1,IL6,S100A4,TNF
LDL	complex		1.35e-06	ABCA1,CD40,ICAM1,IL6,SERPINE1,TNF
3,3'-diindolylmethane	chemical drug		1.39e-06	IL6,SNAI2,VIM,ZEB1
CXCR4	g-protein coupled receptor		1.39e-06	CDH1,CDH2,IL6,ZEB1
NFKBIB	transcription regulator		1.39e-06	CD40,ICAM1,IL6,TNF
troglitazone	chemical drug	Inhibited	1.44e-06	ABCA1,ABCG2,CDH1,ICAM1,IL6,SERPINE1,TNF
IFNG	cytokine		1.47e-06	ABCA1,CD40,CDH1,ICAM1,IL6,LPAR4,S1PR3,SERPINE1,SNAI2,THY1,TNF
SLC9A3R1	other		1.49e-06	CDH1,S100A4,SNAI2
PLCG2	enzyme		1.49e-06	ICAM1,IL6,TNF
NT5E	phosphatase		1.49e-06	IL6,SERPINE1,TNF
S1PR2	g-protein coupled receptor		1.49e-06	ICAM1,S1PR2,SPHK1
RPS6KA5	kinase		1.49e-06	IL6,SNAI1,TNF
lauric acid	chemical - endogenous mammalian		1.49e-06	CD40,IL6,TNF
cobalt	chemical toxicant		1.49e-06	ICAM1,IL6,TNF
EZH2	transcription regulator		1.49e-06	CDH1,ICAM1,IL6,S100A4,SGPL1,TNF
PRKCB	kinase		1.5e-06	CD40,ICAM1,IL6,SERPINE1
HRAS	enzyme		1.52e-06	CDH1,ICAM1,IL6,S100A4,SERPINE1,SNAI1,TNF,VIM
CpG ODN 2006	chemical reagent		1.61e-06	CD40,ICAM1,IL6,TNF
CpG ODN 1668	chemical reagent		1.61e-06	CD40,ICAM1,IL6,TNF
triptolide	chemical drug		1.61e-06	CDH1,ICAM1,IL6,TNF
TLR3	transmembrane receptor	Activated	1.64e-06	ABCA1,CD40,ICAM1,IL6,SERPINE1,TNF
fenofibrate	chemical drug	Inhibited	1.72e-06	CD40,CDH2,ICAM1,IL6,SERPINE1,TNF
Nr1h	group		1.76e-06	ABCA1,CD40,IL6,THY1,TNF
BMP4	growth factor		1.83e-06	CDH1,IL6,NANOG,SNAI1,SNAI2
misoprostol	chemical drug		1.83e-06	ABCG2,IL6,TNF
BIRC3	enzyme		1.83e-06	ICAM1,IL6,TNF
C1QA	other		1.83e-06	IL6,SERPINE1,TNF
TNFRSF6B	transmembrane receptor		1.83e-06	ICAM1,IL6,TNF
CXCL2	cytokine		1.83e-06	ICAM1,IL6,TNF
erythromycin	chemical drug		1.83e-06	ICAM1,IL6,TNF
NLRP3	other		1.86e-06	CDH1,IL6,TNF,VIM
rosiglitazone	chemical drug		1.96e-06	CDH1,ICAM1,IL6,PPAP2B,SERPINE1,SNAI1,TNF
carbon monoxide	chemical - endogenous mammalian		1.99e-06	ICAM1,IL6,SERPINE1,TNF
IL18	cytokine	Activated	2.04e-06	CD40,CDH1,ICAM1,IL6,TNF
TICAM1	other	Activated	2.11e-06	CD40,ICAM1,IL6,SERPINE1,TNF
LEP	growth factor		2.16e-06	CD40,CDH1,ICAM1,IL6,SERPINE1,TNF,VIM
Ca2+	chemical - endogenous mammalian		2.17e-06	CDH1,ICAM1,IL6,SERPINE1,SNAI2,TNF
SP100	transcription regulator		2.22e-06	ICAM1,SNAI1,THY1
S1PR1	g-protein coupled receptor		2.22e-06	ICAM1,IL6,TNF
KLK5	peptidase		2.22e-06	ICAM1,IL6,TNF
Fcer1	complex		2.27e-06	IL6,S1PR2,SPHK1,TNF
ALX1	transcription regulator		2.29e-06	CDH1,SNAI1
ARID5A	transcription regulator		2.29e-06	IL6,TNF
PRMT2	enzyme		2.29e-06	IL6,TNF
NLRC3	other		2.29e-06	IL6,TNF
CASP10	peptidase		2.29e-06	IL6,TNF
tyrphostin B56	chemical - kinase inhibitor		2.29e-06	ICAM1,TNF
12(S)-HPETE	chemical - endogenous mammalian		2.29e-06	IL6,TNF
bis-pom-pmea	chemical drug		2.29e-06	IL6,TNF
HNRNPA2B1	other		2.35e-06	CDH1,IL6,S1PR3,SNAI1,SNAI2
RB1	transcription regulator		2.38e-06	CDH1,IL6,SERPINE1,TNF,ZEB1,ZEB2
linoleic acid	chemical - endogenous mammalian		2.43e-06	ABCA1,ICAM1,IL6,SNAI2
NOD2	other		2.59e-06	CD40,ICAM1,IL6,TNF
IL36B	cytokine		2.66e-06	CD40,IL6,TNF
TNFRSF11A	transmembrane receptor		2.66e-06	CD40,NANOG,SNAI1
CCL4	cytokine		2.66e-06	CD40,IL6,TNF
NLRC5	transcription regulator		2.66e-06	CD40,IL6,TNF
MST1R	kinase		2.66e-06	CDH1,TNF,VIM
benzyl isothiocyanate	chemical - endogenous non-mammalian		2.66e-06	CDH1,ICAM1,SERPINE1
tranilast	chemical drug		2.66e-06	CD40,CDH1,TNF
Ap1	complex		2.78e-06	CD40,IL6,S100A4,SERPINE1,TNF
NFYB	transcription regulator		2.9e-06	ABCG2,CDH1,CDH2,S100A4,SNAI1,VIM
lipopolysaccharide	chemical drug	Activated	2.92e-06	ABCA1,CD40,CDH2,ICAM1,IL6,S1PR1,S1PR3,SERPINE1,SPHK1,THY1,TNF,VIM
Collagen type I	complex		2.94e-06	CDH1,CDH2,TNF,VIM
PIK3R1	kinase		2.94e-06	ICAM1,IL6,SERPINE1,TNF
E. coli lipopolysaccharide	chemical - endogenous non-mammalian		3.12e-06	CD40,ICAM1,IL6,TNF
AGER	transmembrane receptor		3.12e-06	ICAM1,IL6,SERPINE1,TNF
L-tryptophan	chemical - endogenous mammalian		3.15e-06	CD40,IL6,TNF
prostaglandin E1	chemical - endogenous mammalian		3.15e-06	CD40,ICAM1,IL6
HTATIP2	transcription regulator		3.15e-06	CDH1,CDH2,SNAI1
TNFRSF18	transmembrane receptor		3.15e-06	ICAM1,IL6,TNF
CX3CR1	g-protein coupled receptor		3.15e-06	ICAM1,IL6,TNF
palmitic acid	chemical - endogenous mammalian		3.18e-06	ICAM1,IL6,SERPINE1,SPHK1,TNF
MAPK8	kinase	Activated	3.29e-06	ABCA1,CDH1,CDH2,IL6,TNF
GATA3	transcription regulator		3.29e-06	CDH1,CDH2,IL6,TNF,VIM
5-hydroxytryptamine	chemical - endogenous mammalian		3.32e-06	ICAM1,IL6,SERPINE1,TNF
tyrphostin AG 1478	chemical - kinase inhibitor		3.32e-06	ICAM1,IL6,S1PR3,SPHK1
PPP3CA	phosphatase		3.32e-06	PPAP2B,S100A4,TNF,VIM
hydrogen peroxide	chemical - endogenous mammalian	Activated	3.37e-06	CDH1,ICAM1,IL6,SERPINE1,SNAI2,TNF,VIM
paclitaxel	chemical drug		3.44e-06	ABCG2,CD40,ICAM1,IL6,SNAI2,TNF
IgG	complex		3.62e-06	CD40,IL6,S1PR1,SERPINE1,TNF
ETS	group		3.7e-06	ICAM1,SERPINE1,TNF
LIPG	enzyme		3.7e-06	ABCA1,IL6,TNF
butaprost	chemical drug		3.7e-06	CDH1,IL6,TNF
MAP2K3	kinase		3.74e-06	ICAM1,IL6,SERPINE1,TNF
CD38	enzyme		3.85e-06	ICAM1,IL6,S100A4,THY1,VIM
tretinoin	chemical - endogenous mammalian		3.95e-06	ABCA1,CD34,CDH1,DPPA3,ICAM1,IL6,SERPINE1,SMPD3,TNF,VIM,ZEB2
pioglitazone	chemical drug		3.98e-06	ABCA1,ICAM1,IL6,SERPINE1,TNF
prostaglandin E2	chemical - endogenous mammalian		4.31e-06	CD40,CDH1,ICAM1,IL6,SPHK1,TNF
JINK1/2	group		4.31e-06	CDH2,IL6,TNF
GAS6	growth factor		4.31e-06	IL6,SNAI2,TNF
FABP4	transporter		4.31e-06	ABCA1,IL6,TNF
SKI	transcription regulator		4.31e-06	CDH1,SERPINE1,ZEB2
rimonabant	chemical drug		4.31e-06	IL6,SERPINE1,TNF
tosylphenylalanyl chloromethyl ketone	chemical - protease inhibitor		4.31e-06	ICAM1,IL6,TNF
MAPK14	kinase	Activated	4.36e-06	ABCA1,CD40,ICAM1,IL6,TNF
genistein	chemical drug	Inhibited	4.58e-06	ICAM1,IL6,SERPINE1,SPHK1,TNF,ZEB2
RHOA	enzyme		4.68e-06	CDH1,ICAM1,IL6,SNAI2
enterotoxin B	biologic drug		4.68e-06	CD40,ICAM1,IL6,TNF
TNFRSF1B	transmembrane receptor		4.68e-06	ICAM1,IL6,SERPINE1,TNF
SATB1	transcription regulator		4.92e-06	CD40,CDH1,S1PR1,TNF,VIM
HMGB1	transcription regulator		4.95e-06	CD40,ICAM1,IL6,TNF
lysophosphatidic acid	chemical - other		4.95e-06	IL6,S1PR3,SERPINE1,SPHK1
imiquimod	chemical drug		4.95e-06	CD40,ICAM1,IL6,TNF
Ikb	group		4.99e-06	ICAM1,IL6,TNF
NFAT (complex)	complex		4.99e-06	ICAM1,IL6,SERPINE1
IL10RA	transmembrane receptor		4.99e-06	CD40,IL6,TNF
stearic acid	chemical - endogenous mammalian		4.99e-06	ICAM1,IL6,TNF
FOXO3	transcription regulator		5.07e-06	CDH1,IL6,SNAI1,TNF,VIM
TLR9	transmembrane receptor	Activated	5.22e-06	ABCA1,CD40,IL6,SERPINE1,TNF
bucladesine	chemical toxicant		5.26e-06	ABCA1,CDH2,ICAM1,IL6,SERPINE1,TNF
BTNL2	transmembrane receptor		5.5e-06	CERK,IL6,S100A4,TNF
NfkB-RelA	complex		5.73e-06	ICAM1,IL6,TNF
ALOX15	enzyme		5.73e-06	ICAM1,IL6,TNF
MBP	other		5.73e-06	CD40,IL6,TNF
MAPK7	kinase		5.73e-06	CDH2,TNF,VIM
sorafenib	chemical drug		5.73e-06	TNF,VIM,ZEB1
deoxynivalenol	chemical toxicant		5.73e-06	ICAM1,IL6,TNF
LYN	kinase		5.8e-06	CD40,IL6,SPHK1,TNF
histamine	chemical - endogenous mammalian		6.42e-06	CD40,ICAM1,IL6,TNF
NODAL	growth factor		6.55e-06	CD34,CD40,TNF
UCN	other		6.55e-06	ICAM1,IL6,TNF
HSPD1	enzyme		6.55e-06	ICAM1,IL6,TNF
PF4	cytokine		6.55e-06	ICAM1,IL6,TNF
bafilomycin A1	chemical drug		6.55e-06	ABCG2,CD40,TNF
geranylgeranyl pyrophosphate	chemical - endogenous mammalian		6.55e-06	ABCA1,ICAM1,TNF
TGFA	growth factor		6.75e-06	ICAM1,IL6,SERPINE1,VIM
GALNT6	enzyme		6.85e-06	CDH1,CDH2
CHD5	enzyme		6.85e-06	VIM,ZEB1
SPON2	other		6.85e-06	IL6,TNF
ZFP64	other		6.85e-06	IL6,TNF
satratoxin G	chemical toxicant		6.85e-06	IL6,TNF
DHX15	enzyme		6.85e-06	IL6,TNF
FGA	other		6.85e-06	IL6,TNF
EFEMP1	enzyme		6.85e-06	CDH1,VIM
RAB10	enzyme		6.85e-06	IL6,TNF
SIGLEC1	other		6.85e-06	IL6,TNF
SLC12A6	transporter		6.85e-06	CDH1,VIM
Trim30a/Trim30d	other		6.85e-06	IL6,TNF
ARHGEF2	other		6.85e-06	IL6,TNF
DHCR7	enzyme		6.85e-06	IL6,TNF
PTPN12	phosphatase		6.85e-06	IL6,TNF
gabexate	chemical drug		6.85e-06	IL6,TNF
oseltamivir	chemical drug		6.85e-06	IL6,TNF
dihydrosphingosine 1-phosphate	chemical - endogenous mammalian		6.85e-06	IL6,TNF
ketotifen	chemical drug		6.85e-06	IL6,TNF
diacerein	chemical drug		6.85e-06	IL6,TNF
cromolyn	chemical drug		6.85e-06	IL6,TNF
magnesium chloride	chemical drug		6.85e-06	IL6,TNF
SR 31747	chemical drug		6.85e-06	IL6,TNF
SMARCA4	transcription regulator		6.85e-06	ABCA1,CDH1,IL6,PPAP2B,SERPINE1,THY1
CXCL12	cytokine	Activated	6.94e-06	CDH1,ICAM1,IL6,TNF,VIM
26s Proteasome	complex		7.1e-06	ICAM1,IL6,S1PR1,VIM
STAT5A	transcription regulator		7.33e-06	CDH1,ICAM1,IL6,S1PR5,TNF
RCAN1	transcription regulator		7.43e-06	ICAM1,IL6,TNF
ADA	enzyme		7.43e-06	IL6,SERPINE1,TNF
MALP-2s	chemical reagent		7.43e-06	CD40,IL6,TNF
clodronic acid	chemical drug		7.43e-06	ICAM1,IL6,TNF
kaempferol	chemical toxicant		7.43e-06	ABCG2,ICAM1,TNF
linolenic acid	chemical - endogenous mammalian		7.43e-06	ICAM1,SERPINE1,TNF
TBK1	kinase		7.45e-06	CD40,ICAM1,IL6,TNF
chenodeoxycholic acid	chemical - endogenous mammalian		7.45e-06	ABCA1,IL6,SNAI1,TNF
cholecalciferol	chemical - endogenous mammalian		7.45e-06	CD40,CDH1,SERPINE1,TNF
glutamine	chemical - endogenous mammalian		7.82e-06	ICAM1,IL6,TNF,VIM
MTOR	kinase		8.17e-06	CD40,CDH1,IL6,S1PR1,SNAI2
nicotine	chemical drug		8.17e-06	CD40,ICAM1,IL6,SERPINE1,TNF
KIT	transmembrane receptor		8.2e-06	ICAM1,IL6,SNAI2,TNF
UTP	chemical - endogenous mammalian		8.39e-06	CDH2,ICAM1,SERPINE1
NfkB1-RelA	complex		8.39e-06	ICAM1,IL6,TNF
ZEB2	transcription regulator		8.39e-06	CDH1,SNAI1,VIM
HSP90B1	other		8.39e-06	CD40,IL6,TNF
FCGR2A	transmembrane receptor		8.39e-06	IL6,SERPINE1,TNF
PSMD10	transcription regulator		8.39e-06	CDH1,ICAM1,IL6
NDRG1	kinase		8.39e-06	CDH1,SNAI1,SNAI2
bryostatin 1	chemical drug		8.39e-06	CD40,IL6,TNF
nicotinic acid	chemical - endogenous mammalian		8.39e-06	ABCA1,IL6,TNF
vinblastine	chemical drug		8.39e-06	CD40,IL6,TNF
IL2	cytokine		8.5e-06	CD40,CDH1,ICAM1,IL6,S100A4,TNF,VIM
5-O-mycolyl-beta-araf-(1->2)-5-O-mycolyl-alpha-araf-(1->1')-glycerol	chemical - endogenous non-mammalian		8.6e-06	CD40,ICAM1,SPHK1,TNF
N-nitro-L-arginine methyl ester	chemical drug		8.6e-06	ICAM1,IL6,SERPINE1,TNF
Nfat (family)	group		8.6e-06	CD40,ICAM1,SERPINE1,TNF
NOTCH1	transcription regulator		8.62e-06	CDH1,ICAM1,IL6,SERPINE1,TNF
Histone h3	group		8.67e-06	CD40,CDH1,ICAM1,IL6,SNAI1,ZEB1
E. coli serotype 0127B8 lipopolysaccharide	chemical - endogenous non-mammalian		8.85e-06	CD40,IL6,LPAR4,S1PR3,TNF
C3AR1	g-protein coupled receptor		9.43e-06	CD40,IL6,TNF
miR-92a-3p (and other miRNAs w/seed AUUGCAC)	mature microrna		9.43e-06	IL6,TNF,ZEB2
REN	peptidase		9.43e-06	ICAM1,IL6,TNF
ARRB2	other		9.43e-06	IL6,SERPINE1,TNF
suramin	chemical drug		9.43e-06	CD40,CDH2,IL6
hemozoin	chemical - endogenous non-mammalian		9.43e-06	ICAM1,IL6,TNF
MAPK1	kinase		9.63e-06	CDH2,IL6,NANOG,SNAI1,TNF,VIM
SP1	transcription regulator		9.68e-06	ABCA1,CD40,CDH2,ICAM1,SERPINE1,TNF,VIM
D-glucose	chemical - endogenous mammalian	Activated	9.81e-06	ABCA1,ICAM1,IL6,S100A4,SERPINE1,SPHK1,TNF
ANGPT2	growth factor	Activated	9.81e-06	ICAM1,IL6,SERPINE1,SNAI1,VIM
BMP6	growth factor		1.03e-05	IL6,SERPINE1,SNAI1,ZEB1
phorbol esters	chemical - other		1.03e-05	CDH2,CERK,IL6,TNF
3-methyladenine	chemical toxicant		1.06e-05	CD40,IL6,TNF
S100A8	other		1.06e-05	ICAM1,IL6,TNF
TRADD	other		1.06e-05	ICAM1,IL6,TNF
silymarin	chemical drug		1.06e-05	ICAM1,IL6,TNF
SP3	transcription regulator		1.17e-05	ABCA1,CD40,CDH2,SERPINE1,VIM
LIF	cytokine		1.17e-05	CD34,CDH1,IL6,NANOG,TNF
SHC1	kinase		1.18e-05	ICAM1,S1PR1,S1PR2
HOXA7	transcription regulator		1.18e-05	CD34,CDH1,VIM
R-WIN 55,212	chemical reagent		1.18e-05	ICAM1,IL6,TNF
ethanol	chemical - endogenous mammalian		1.18e-05	ABCA1,ICAM1,IL6,SERPINE1,SNAI1,TNF
OSM	cytokine	Activated	1.2e-05	ABCA1,CDH1,CDH2,ICAM1,IL6,SERPINE1,TNF
GFI1	transcription regulator		1.23e-05	CD40,ICAM1,IL6,TNF
salmonella minnesota R595 lipopolysaccharides	chemical - endogenous non-mammalian		1.28e-05	ICAM1,IL6,SERPINE1,TNF
SPP1	cytokine		1.28e-05	ABCG2,ICAM1,IL6,TNF
Cg	complex		1.3e-05	CDH1,CDH2,ICAM1,IL6,PPAP2B,TNF
etanercept	biologic drug		1.3e-05	ICAM1,IL6,TNF
Focal adhesion kinase	group		1.3e-05	CDH2,ICAM1,IL6
S100A9	other		1.3e-05	ICAM1,IL6,TNF
CYBB	enzyme		1.3e-05	ICAM1,IL6,TNF
exenatide	biologic drug		1.3e-05	ABCA1,ICAM1,IL6
taurine	chemical - endogenous mammalian		1.3e-05	IL6,TNF,VIM
eplerenone	chemical drug		1.3e-05	ICAM1,SERPINE1,TNF
CREB1	transcription regulator		1.31e-05	ABCA1,CDH2,IL6,S1PR3,SMPD3,TNF,VIM
treprostinil	chemical drug		1.37e-05	IL6,TNF
3'-O-(4-benzoyl)benzoyladenosine 5'-triphosphate	chemical reagent		1.37e-05	IL6,TNF
BBS12	other		1.37e-05	IL6,TNF
doramapimod	chemical - kinase inhibitor		1.37e-05	IL6,TNF
FGF16	growth factor		1.37e-05	CDH1,SNAI1
TNIP3	other		1.37e-05	IL6,TNF
GLIPR2	other		1.37e-05	CDH1,VIM
RSPO3	kinase		1.37e-05	IL6,TNF
B3GNT2	enzyme		1.37e-05	IL6,TNF
tofacitinib	chemical drug		1.37e-05	IL6,TNF
SERPING1	other		1.37e-05	IL6,TNF
MUC2	other		1.37e-05	IL6,TNF
SLC40A1	transporter		1.37e-05	IL6,TNF
miR-1285-3p (and other miRNAs w/seed CUGGGCA)	mature microrna		1.37e-05	CDH1,VIM
FGG	other		1.37e-05	IL6,TNF
HLA-C	other		1.37e-05	IL6,TNF
GMFG	growth factor		1.37e-05	IL6,TNF
A4GALT	enzyme		1.37e-05	IL6,TNF
CD163	transmembrane receptor		1.37e-05	IL6,TNF
VLDLR	transporter		1.37e-05	ABCA1,SERPINE1
IRG1	enzyme		1.37e-05	IL6,TNF
graptopetalum paraguayense methanol extract	chemical - endogenous non-mammalian		1.37e-05	IL6,TNF
PELI2	other		1.37e-05	IL6,TNF
IFIT2	other		1.37e-05	IL6,TNF
CD300LD	other		1.37e-05	IL6,TNF
PODXL	kinase		1.37e-05	CDH1,VIM
BST2	other		1.37e-05	IL6,TNF
1,1-dimethyl-4-phenylpiperazinium iodide	chemical drug		1.37e-05	IL6,TNF
1-chloro-2,4-dinitrobenzene	chemical drug		1.37e-05	IL6,TNF
microcystin-LR	chemical toxicant		1.37e-05	IL6,TNF
L-2-oxo-4-thiazolidinecarboxylic acid	chemical drug		1.37e-05	IL6,SMPD3
1-methyl-DL-tryptophan	chemical drug		1.37e-05	IL6,TNF
Vi capsular polysaccharide	chemical drug		1.37e-05	IL6,TNF
methylprednisolone	chemical drug		1.39e-05	CDH1,CDH2,IL6,SERPINE1,SMPD3,TNF,VIM
fisetin	chemical toxicant		1.44e-05	CDH1,ICAM1,VIM
Pam3-Cys-Ser-Lys4	chemical reagent		1.45e-05	CD40,ICAM1,IL6,TNF
streptozocin	chemical drug		1.49e-05	ABCG2,ICAM1,SERPINE1,TNF,VIM
clofibrate	chemical drug		1.51e-05	ABCA1,ABCG2,IL6,TNF
CD40	transmembrane receptor		1.56e-05	CD40,ICAM1,IL6,SERPINE1,TNF
SPHK1	kinase		1.59e-05	IL6,SERPINE1,TNF
ADORA2B	g-protein coupled receptor		1.59e-05	IL6,SERPINE1,TNF
honokiol	chemical - endogenous non-mammalian		1.59e-05	CDH1,ICAM1,SNAI1
caffeic acid phenethyl ester	chemical toxicant		1.64e-05	ICAM1,IL6,TNF,VIM
peptidoglycan	chemical - endogenous non-mammalian		1.7e-05	CD40,ICAM1,IL6,TNF
IL1A	cytokine	Activated	1.71e-05	CD40,ICAM1,IL6,SERPINE1,TNF
doxorubicin	chemical drug		1.74e-05	ABCG2,CD40,SNAI1,SPHK1,TNF,VIM
3M-011	chemical reagent		1.75e-05	CD40,IL6,TNF
HLX	transcription regulator		1.75e-05	CD34,ICAM1,THY1
S100A4	other		1.75e-05	CDH1,SNAI1,VIM
ABCA1	transporter		1.75e-05	ABCA1,IL6,TNF
IRAK1	kinase		1.75e-05	ABCA1,IL6,TNF
IGF1R	transmembrane receptor		1.75e-05	CDH1,IL6,NANOG,S100A4,SNAI1
PRKAA2	kinase		1.77e-05	CDH1,IL6,SNAI1,VIM
NR3C2	ligand-dependent nuclear receptor		1.84e-05	ICAM1,IL6,SERPINE1,TNF
PTGER2	g-protein coupled receptor		1.84e-05	CDH1,IL6,SERPINE1,TNF
HMOX1	enzyme		1.84e-05	ABCA1,ICAM1,IL6,TNF
VIP	other		1.91e-05	CD40,IL6,TNF,VIM
mir-8	microrna		1.92e-05	CDH1,ZEB1,ZEB2
IL32	cytokine		1.92e-05	ICAM1,IL6,TNF
green tea polyphenol	chemical drug		1.92e-05	CDH1,ICAM1,IL6
bicalutamide	chemical drug		1.92e-05	CDH1,CDH2,VIM
WNT3A	cytokine		1.95e-05	CDH2,IL6,NANOG,THY1,TNF
Akt	group	Activated	2e-05	IL6,SERPINE1,SNAI1,SNAI2,TNF
BCL2	transporter		2.06e-05	ICAM1,IL6,SPHK1,TNF
MSX2	transcription regulator		2.09e-05	ABCG2,CDH2,VIM
CD80	transmembrane receptor		2.09e-05	ICAM1,IL6,TNF
NLRP12	other		2.09e-05	ICAM1,IL6,TNF
FASLG	cytokine		2.09e-05	CDH1,IL6,TNF
TNFRSF9	transmembrane receptor		2.09e-05	CD40,IL6,TNF
pentoxifylline	chemical drug		2.09e-05	ICAM1,IL6,TNF
losartan potassium	chemical drug		2.14e-05	IL6,SERPINE1,TNF,ZEB1
C5	cytokine		2.22e-05	ICAM1,IL6,SERPINE1,TNF
JAK2	kinase		2.22e-05	CDH1,ICAM1,IL6,TNF
12(S)-hydroxyeicosatetraenoic acid	chemical - endogenous non-mammalian		2.28e-05	IL6,TNF
eritoran	chemical drug		2.28e-05	IL6,TNF
1-palmitoyl-2-oleoylglycero-3-phosphoglycerol	chemical reagent		2.28e-05	IL6,TNF
CXCL6	cytokine		2.28e-05	IL6,TNF
resatorvid	chemical drug		2.28e-05	IL6,TNF
ATPase	group		2.28e-05	CD40,ICAM1
TLR10	transmembrane receptor		2.28e-05	IL6,TNF
LILRA4	other		2.28e-05	IL6,TNF
GALNT3	enzyme		2.28e-05	CDH1,CDH2
Tlr12	other		2.28e-05	IL6,TNF
G2535	chemical reagent		2.28e-05	VIM,ZEB1
IgG2b	complex		2.28e-05	IL6,TNF
TRAFD1	other		2.28e-05	IL6,TNF
DCB 3503	chemical reagent		2.28e-05	IL6,TNF
STX11	transporter		2.28e-05	IL6,TNF
AHSG	other		2.28e-05	IL6,TNF
HAMP	other		2.28e-05	IL6,TNF
mir-140	microrna		2.28e-05	CDH1,VIM
MRAS	enzyme		2.28e-05	CDH1,VIM
PILRB	other		2.28e-05	IL6,TNF
FSTL1	other		2.28e-05	IL6,TNF
DGKZ	kinase		2.28e-05	IL6,TNF
CCL15	cytokine		2.28e-05	ICAM1,IL6
YWHAE	other		2.28e-05	IL6,TNF
NPY5R	g-protein coupled receptor		2.28e-05	IL6,TNF
famotidine	chemical drug		2.28e-05	ICAM1,TNF
dimaprit	chemical drug		2.28e-05	ICAM1,TNF
JWH-015	chemical reagent		2.28e-05	ICAM1,IL6
grepafloxacin	chemical drug		2.28e-05	IL6,TNF
N-acetylglucosamine	chemical - endogenous mammalian		2.28e-05	IL6,TNF
allosamidin	chemical reagent		2.28e-05	ABCA1,TNF
NFkB (complex)	complex	Activated	2.29e-05	CD40,CDH1,ICAM1,IL6,SERPINE1,TNF,VIM
TLR7	transmembrane receptor		2.47e-05	CD40,ICAM1,IL6,TNF
3M-001	chemical drug		2.48e-05	CD40,IL6,TNF
mir-146	microrna		2.48e-05	CD40,IL6,TNF
AKT2	kinase		2.48e-05	CDH1,TNF,VIM
aldosterone	chemical - endogenous mammalian		2.65e-05	ICAM1,IL6,SERPINE1,TNF
CYLD	transcription regulator		2.69e-05	CD40,IL6,SERPINE1
MYD88	other	Activated	2.8e-05	CD40,ICAM1,IL6,SERPINE1,TNF
reactive oxygen species	chemical toxicant		2.84e-05	ICAM1,IL6,SERPINE1,TNF
IL1B	cytokine	Activated	2.86e-05	ABCG2,CD40,ICAM1,IL6,SERPINE1,THY1,TNF,VIM
mir-145	microrna		2.91e-05	ABCA1,CDH2,IL6
PIK3CG	kinase		2.91e-05	ICAM1,IL6,TNF
BCL3	transcription regulator		2.91e-05	CD40,ICAM1,TNF
SB 216763	chemical toxicant		2.91e-05	CD40,IL6,TNF
indomethacin	chemical drug		2.98e-05	CD34,CDH1,IL6,TNF,VIM
HDAC2	transcription regulator		3.04e-05	CD34,CDH1,IL6,TNF
methotrexate	chemical drug		3.1e-05	ABCA1,CDH1,ICAM1,IL6,TNF
Laminin	complex		3.14e-05	SERPINE1,SNAI2,VIM
JAK1	kinase		3.14e-05	CD40,ICAM1,TNF
IFNGR1	transmembrane receptor		3.14e-05	ICAM1,IL6,TNF
CALR	transcription regulator		3.14e-05	CDH2,ICAM1,TNF
CRP	other		3.14e-05	CD40,SERPINE1,TNF
OLR1	transmembrane receptor		3.14e-05	ICAM1,IL6,TNF
IRF8	transcription regulator		3.14e-05	CD40,ICAM1,IL6,TNF
lovastatin	chemical drug		3.14e-05	ABCA1,IL6,SERPINE1,TNF
SOCS1	other		3.36e-05	CD40,ICAM1,IL6,TNF
ICAM1	transmembrane receptor		3.39e-05	ICAM1,IL6,TNF
emodin	chemical drug		3.39e-05	CDH1,ICAM1,VIM
Ro31-8220	chemical - kinase inhibitor		3.39e-05	ICAM1,IL6,SERPINE1
psychosine	chemical - endogenous mammalian		3.42e-05	IL6,TNF
roxithromycin	chemical drug		3.42e-05	IL6,TNF
nitrite	chemical - endogenous mammalian		3.42e-05	ICAM1,IL6
(R)-limonene	chemical toxicant		3.42e-05	IL6,TNF
TLR2/TLR4	group		3.42e-05	IL6,TNF
glycitein	chemical drug		3.42e-05	IL6,TNF
RAB7B	peptidase		3.42e-05	IL6,TNF
CTSC	peptidase		3.42e-05	IL6,TNF
CLEC6A	transmembrane receptor		3.42e-05	IL6,TNF
peptide T	chemical drug		3.42e-05	ICAM1,TNF
HLA-DQ	complex		3.42e-05	IL6,TNF
SMPD2	enzyme		3.42e-05	IL6,TNF
DUSP10	phosphatase		3.42e-05	IL6,TNF
EIF3E	other		3.42e-05	SNAI1,ZEB2
5-(3-chloro-4-(2,3-dihydroxy-propoxy)benzylidene)-2-propylimino-3-o-tolyl-thiazolidin-4-one	chemical drug		3.42e-05	IL6,SERPINE1
PLCB3	enzyme		3.42e-05	IL6,TNF
SLIT2	other		3.42e-05	CDH1,SNAI1
MGLL	enzyme		3.42e-05	IL6,TNF
PIP5K1B	kinase		3.42e-05	IL6,TNF
CSNK2A2	kinase		3.42e-05	CDH1,SNAI1
CD160	transmembrane receptor		3.42e-05	IL6,TNF
glaucocalyxin A	chemical - endogenous non-mammalian		3.42e-05	IL6,TNF
MAP3K4	kinase		3.42e-05	CDH1,SNAI2
HIVEP3	transcription regulator		3.42e-05	S100A4,TNF
CAPN1	peptidase		3.42e-05	IL6,TNF
Gm21596/Hmgb1	transcription regulator		3.42e-05	IL6,TNF
ambroxol	chemical drug		3.42e-05	ICAM1,TNF
TPCA-1	chemical - kinase inhibitor		3.42e-05	IL6,TNF
pyridoxamine	chemical - endogenous mammalian		3.42e-05	IL6,SERPINE1
latrunculin A	chemical toxicant		3.42e-05	IL6,TNF
AGI-1067	chemical drug		3.42e-05	IL6,TNF
tyrphostin AG825	chemical - kinase inhibitor		3.42e-05	CDH1,SNAI1
CV 3988	chemical reagent		3.42e-05	ICAM1,IL6
poly(U)RNA	chemical reagent		3.42e-05	IL6,TNF
poly rI:rC-RNA	chemical reagent		3.48e-05	ABCA1,CD40,ICAM1,IL6,NANOG,TNF
TNFSF11	cytokine		3.55e-05	CD40,ICAM1,IL6,SERPINE1,TNF
IRS1	enzyme		3.58e-05	CDH1,PPAP2B,SNAI1,SNAI2
RNA polymerase II	complex		3.62e-05	CD40,CDH1,ICAM1,IL6,TNF
TNFAIP3	enzyme		3.64e-05	ICAM1,IL6,TNF
LPL	enzyme		3.64e-05	ICAM1,IL6,TNF
SKIL	transcription regulator		3.64e-05	CDH1,SERPINE1,ZEB1
CD2	transmembrane receptor		3.64e-05	CD40,ICAM1,TNF
methyl methanesulfonate	chemical toxicant		3.64e-05	CDH1,SNAI1,VIM
D-fructose	chemical - endogenous mammalian		3.64e-05	ICAM1,IL6,TNF
D-galactosamine	chemical - endogenous mammalian		3.64e-05	ICAM1,IL6,TNF
VHL	transcription regulator		3.7e-05	CDH1,CDH2,TNF,VIM
SMAD7	transcription regulator		3.82e-05	CDH2,ICAM1,SERPINE1,TNF
E. coli B5 lipopolysaccharide	chemical - endogenous non-mammalian	Activated	3.84e-05	CD40,ICAM1,IL6,SERPINE1,TNF
CD3E	transmembrane receptor		3.91e-05	IL6,SPHK1,TNF
IL27	cytokine		3.94e-05	ICAM1,IL6,TNF,VIM
AGT	growth factor		4.09e-05	ICAM1,IL6,SERPINE1,TNF,ZEB1,ZEB2
cyclic AMP	chemical - endogenous mammalian		4.14e-05	ABCA1,CDH2,IL6,SERPINE1,TNF
H89	chemical - kinase inhibitor		4.19e-05	ABCA1,IL6,SERPINE1,TNF
docosahexaenoic acid	chemical drug		4.19e-05	CD40,IL6,SPHK1,TNF
TLR8	transmembrane receptor		4.19e-05	CD40,IL6,TNF
CD86	transmembrane receptor		4.19e-05	ICAM1,IL6,TNF
Pka	complex		4.32e-05	CD40,CDH2,IL6,TNF
hydrocortisone	chemical - endogenous mammalian		4.46e-05	CD40,ICAM1,IL6,SERPINE1
ADM	other		4.49e-05	ICAM1,IL6,TNF
NR3C1	ligand-dependent nuclear receptor		4.58e-05	ABCA1,ICAM1,IL6,SERPINE1,SGPL1,SNAI2,TNF
FOXA1	transcription regulator		4.59e-05	CDH1,IL6,NANOG,SNAI2
IL5	cytokine		4.62e-05	CD40,ICAM1,S100A4,THY1,VIM
quercetin	chemical drug		4.73e-05	ABCA1,ICAM1,IL6,TNF
UDP	chemical - endogenous mammalian		4.78e-05	SERPINE1,TNF
Aldose Reductase	group		4.78e-05	ICAM1,TNF
triamcinolone hexacetonide	chemical drug		4.78e-05	ICAM1,TNF
tectorigenin	chemical - endogenous non-mammalian		4.78e-05	ICAM1,TNF
ANKRD42	transcription regulator		4.78e-05	IL6,TNF
Tlr11	transmembrane receptor		4.78e-05	IL6,TNF
C1orf61	other		4.78e-05	CDH1,VIM
Ptk	group		4.78e-05	IL6,TNF
TRIM38	other		4.78e-05	IL6,TNF
WDR5	other		4.78e-05	CDH2,VIM
iguratimod	chemical drug		4.78e-05	IL6,TNF
LAX1	other		4.78e-05	IL6,TNF
IgG2a	complex		4.78e-05	IL6,TNF
SERPINC1	enzyme		4.78e-05	IL6,TNF
AZI2	other		4.78e-05	IL6,TNF
GPR132	g-protein coupled receptor		4.78e-05	ICAM1,IL6
SELL	transmembrane receptor		4.78e-05	IL6,TNF
TYRO3	kinase		4.78e-05	IL6,TNF
PRTN3	peptidase		4.78e-05	IL6,TNF
TSC22D1	transcription regulator		4.78e-05	IL6,SERPINE1
DLC1	other		4.78e-05	CDH1,SERPINE1
EIF2AK1	kinase		4.78e-05	IL6,TNF
WWP2	enzyme		4.78e-05	IL6,TNF
MAP3K2	kinase		4.78e-05	IL6,TNF
MARCO	transmembrane receptor		4.78e-05	IL6,TNF
RASGRP4	other		4.78e-05	IL6,TNF
CLIC4	ion channel		4.78e-05	IL6,TNF
MVP	other		4.78e-05	ICAM1,TNF
GIPR	g-protein coupled receptor		4.78e-05	IL6,TNF
TSPO	transmembrane receptor		4.78e-05	ICAM1,TNF
ELN	other		4.78e-05	IL6,TNF
CACNA1A	ion channel		4.78e-05	IL6,TNF
PILRA	other		4.78e-05	IL6,TNF
CYBA	enzyme		4.78e-05	SERPINE1,TNF
ubiquinone 9	chemical - endogenous non-mammalian		4.78e-05	IL6,TNF
rabeprazole	chemical drug		4.78e-05	ICAM1,TNF
palmitoleic acid	chemical - endogenous mammalian		4.78e-05	ABCA1,IL6
N,N-dimethylarginine	chemical - endogenous mammalian		4.78e-05	ICAM1,SERPINE1
vinpocetine	chemical drug		4.78e-05	ICAM1,TNF
STAT1	transcription regulator	Activated	4.88e-05	ABCA1,CD40,ICAM1,IL6,TNF
pirinixic acid	chemical toxicant		4.9e-05	ABCA1,ABCG2,CDH2,IL6,SERPINE1,TNF
CAT	enzyme		5.12e-05	IL6,SERPINE1,VIM
mir-27	microrna		5.12e-05	ABCA1,IL6,TNF
let-7	microrna		5.32e-05	CDH2,IL6,S100A4,VIM
metformin	chemical drug		5.32e-05	ABCA1,IL6,SERPINE1,TNF
platelet activating factor	chemical - endogenous mammalian		5.45e-05	IL6,SERPINE1,TNF
BRAF	enzyme		5.45e-05	CD40,CDH1,IL6
PTGER4	g-protein coupled receptor		5.8e-05	CD40,IL6,S1PR1,TNF
deoxycholate	chemical - endogenous mammalian		5.8e-05	CDH1,IL6,TNF
LTBR	transmembrane receptor		5.8e-05	ICAM1,IL6,TNF
estrogen	chemical drug		5.82e-05	ABCA1,ICAM1,IL6,S1PR1,TNF
Ige	complex		6.17e-05	IL6,TNF,VIM
RUNX3	transcription regulator		6.17e-05	SNAI2,THY1,VIM
TRIM28	transcription regulator		6.17e-05	IL6,NANOG,S100A4
deferoxamine	chemical drug		6.3e-05	CDH1,ICAM1,IL6,SERPINE1
2',3'-dialdehyde ATP	chemical reagent		6.36e-05	IL6,TNF
ganglioside GM3	chemical - endogenous mammalian		6.36e-05	CD40,ICAM1
ganglioside GD1a	chemical - endogenous mammalian		6.36e-05	CD40,TNF
ibudilast	chemical drug		6.36e-05	IL6,TNF
IRF	group		6.36e-05	IL6,TNF
NLRX1	other		6.36e-05	IL6,TNF
Tlr13	other		6.36e-05	IL6,TNF
ZC3HAV1	other		6.36e-05	IL6,TNF
S100A10	other		6.36e-05	IL6,TNF
PELI1	enzyme		6.36e-05	IL6,TNF
TOLLIP	other		6.36e-05	IL6,TNF
UNC5B	transmembrane receptor		6.36e-05	IL6,TNF
MIA	other		6.36e-05	CDH1,CDH2
HYOU1	other		6.36e-05	IL6,TNF
ZBTB33	other		6.36e-05	CDH1,S100A4
CTNND1	other		6.36e-05	CDH1,CDH2
mir-515	microrna		6.36e-05	IL6,SERPINE1
miR-192-5p (and other miRNAs w/seed UGACCUA)	mature microrna		6.36e-05	ZEB1,ZEB2
IL1R2	transmembrane receptor		6.36e-05	IL6,TNF
GSC	transcription regulator		6.36e-05	ZEB1,ZEB2
LPA	other		6.36e-05	ICAM1,SERPINE1
GHSR	g-protein coupled receptor		6.36e-05	IL6,TNF
ARF6	transporter		6.36e-05	IL6,TNF
RIPK3	kinase		6.36e-05	IL6,TNF
IL18R1	transmembrane receptor		6.36e-05	IL6,TNF
SFN	other		6.36e-05	IL6,TNF
Tnfsf9	other		6.36e-05	IL6,TNF
IL18BP	other		6.36e-05	IL6,TNF
ENTPD1	enzyme		6.36e-05	SERPINE1,TNF
XCL1	cytokine		6.36e-05	CD40,TNF
GLPG0634	chemical drug		6.36e-05	IL6,TNF
ACTA2	other		6.36e-05	CDH1,VIM
magnesium sulfate	chemical drug		6.36e-05	IL6,TNF
polymyxin B	chemical drug		6.36e-05	IL6,TNF
TLR2	transmembrane receptor		6.48e-05	CD40,ICAM1,IL6,TNF
glutathione	chemical - endogenous mammalian		6.55e-05	IL6,SERPINE1,TNF
mifepristone	chemical drug		6.67e-05	ICAM1,IL6,SERPINE1,SNAI1,TNF
PDGFB	growth factor		6.94e-05	ICAM1,IL6,S1PR2
MAPKAPK2	kinase		6.94e-05	ICAM1,IL6,TNF
TRAF6	enzyme		6.94e-05	ICAM1,IL6,TNF
CCL11	cytokine		6.94e-05	ICAM1,IL6,TNF
thioctic acid	chemical drug		6.94e-05	ICAM1,IL6,TNF
PTGS2	enzyme		7.03e-05	CDH1,ICAM1,IL6,TNF
acetaminophen	chemical drug		7.41e-05	ABCG2,ICAM1,IL6,TNF
bromodeoxyuridine	chemical drug		7.77e-05	IL6,SERPINE1,TNF
IL12A	cytokine		7.77e-05	ICAM1,IL6,TNF
ganglioside GD3	chemical - endogenous mammalian		8.17e-05	CD40,ICAM1
(E)-4-hydroxy-3-methyl-but-2-enyl pyrophosphate	chemical - endogenous non-mammalian		8.17e-05	IL6,TNF
HTR7	g-protein coupled receptor		8.17e-05	IL6,TNF
SARM1	transmembrane receptor		8.17e-05	IL6,TNF
IL10RB	transmembrane receptor		8.17e-05	ICAM1,TNF
THBD	transmembrane receptor		8.17e-05	IL6,TNF
LOXL2	enzyme		8.17e-05	CDH1,VIM
TAC4	other		8.17e-05	IL6,TNF
TNFRSF17	transmembrane receptor		8.17e-05	CD40,ICAM1
PRAME	other		8.17e-05	CD40,S100A4
RAMP1	transporter		8.17e-05	IL6,TNF
RALBP1	enzyme		8.17e-05	IL6,TNF
EPHX2	enzyme		8.17e-05	ICAM1,IL6
LUM	other		8.17e-05	IL6,TNF
Ighg2b	other		8.17e-05	IL6,TNF
IDO1	enzyme		8.17e-05	IL6,TNF
IL1RAP	transmembrane receptor		8.17e-05	IL6,TNF
LAT2	other		8.17e-05	IL6,TNF
CXCL1	cytokine		8.17e-05	IL6,TNF
acetone	chemical - endogenous non-mammalian		8.17e-05	ABCA1,TNF
nickel chloride	chemical toxicant		8.17e-05	IL6,TNF
leukotriene D4	chemical - endogenous mammalian		8.21e-05	CDH1,IL6,TNF
Ccl2	cytokine		8.21e-05	IL6,NANOG,TNF
telmisartan	chemical drug		8.21e-05	ICAM1,IL6,TNF
TLR4	transmembrane receptor	Activated	8.65e-05	CD40,CDH1,ICAM1,IL6,TNF
GW3965	chemical reagent		8.67e-05	ABCA1,IL6,TNF
zymosan	chemical - endogenous non-mammalian		8.67e-05	CD40,IL6,TNF
SCD	enzyme		9.63e-05	ABCA1,IL6,TNF
Map3k7	kinase		9.63e-05	IL6,SPHK1,TNF
CpG ODN 1826	chemical reagent		9.63e-05	CD40,IL6,TNF
MYC	transcription regulator		9.96e-05	CDH1,CDH2,ICAM1,NANOG,SERPINE1,THY1,TNF,VIM
norepinephrine	chemical - endogenous mammalian		0.0001	ABCA1,IL6,SERPINE1,TNF
MAP2K1/2	group		0.000101	CDH1,TNF,VIM
CMKLR1	g-protein coupled receptor		0.000102	IL6,TNF
FAIM3	other		0.000102	IL6,TNF
STAP2	other		0.000102	IL6,TNF
MALT1	peptidase		0.000102	IL6,TNF
CCL1	cytokine		0.000102	IL6,SERPINE1
HCK	kinase		0.000102	IL6,TNF
LGALS3BP	transmembrane receptor		0.000102	IL6,TNF
NCF4	enzyme		0.000102	IL6,TNF
SELE	transmembrane receptor		0.000102	IL6,TNF
RPS6KA4	kinase		0.000102	IL6,TNF
PTAFR	g-protein coupled receptor		0.000102	IL6,TNF
NFKBIE	transcription regulator		0.000102	ICAM1,TNF
ID4	transcription regulator		0.000102	CDH1,VIM
edaravone	chemical drug		0.000102	IL6,TNF
RV 538	chemical reagent		0.000102	ABCA1,ICAM1
calcifediol	chemical - endogenous mammalian		0.000102	IL6,TNF
rosmarinic acid	chemical - endogenous non-mammalian		0.000102	IL6,TNF
albuterol	chemical drug		0.000102	IL6,TNF
BQ-788	chemical drug		0.000102	CDH1,TNF
irinotecan	chemical drug		0.000102	IL6,TNF
S-equol	chemical drug		0.000102	IL6,SERPINE1
mir-21	microrna		0.000103	CDH1,ICAM1,IL6,TNF
vitamin E	chemical drug		0.000107	CDH1,SERPINE1,TNF
TAZ	enzyme		0.000107	CDH2,S1PR1,SERPINE1
minocycline	chemical drug		0.000107	ICAM1,IL6,TNF
CSF3	cytokine		0.000111	CD34,ICAM1,IL6,TNF
Ins1	other		0.000111	IL6,SERPINE1,THY1,TNF,VIM
PDGF BB	complex		0.000116	IL6,S1PR2,SERPINE1,SNAI1,SPHK1
Tnf (family)	group		0.000116	CD40,ICAM1,IL6,SERPINE1
resiquimod	chemical drug		0.000116	CD40,ICAM1,IL6,TNF
Hsp90	group		0.000118	IL6,SNAI1,TNF
ETS2	transcription regulator		0.000118	CD34,ICAM1,TNF
RELB	transcription regulator		0.000118	CD40,IL6,TNF
SHH	peptidase		0.000119	ABCG2,IL6,SERPINE1,SNAI2
FOXO1	transcription regulator		0.000119	CD40,ICAM1,IL6,SERPINE1,TNF
ATF3	transcription regulator		0.000123	IL6,SERPINE1,TNF
calphostin C	chemical - kinase inhibitor		0.000123	ICAM1,IL6,TNF
flutamide	chemical drug		0.000123	IL6,TNF,VIM
CARD9	other		0.000125	IL6,TNF
SYK/ZAP	group		0.000125	IL6,TNF
NCF1	enzyme		0.000125	ICAM1,TNF
TLR2/3/4/9	group		0.000125	CD40,ICAM1
LECT2	other		0.000125	IL6,TNF
PLA2G2D	enzyme		0.000125	IL6,TNF
astragalin	chemical - endogenous non-mammalian		0.000125	ICAM1,TNF
UCP2	transporter		0.000125	IL6,TNF
CSK	kinase		0.000125	IL6,TNF
SFRP4	transmembrane receptor		0.000125	CDH1,VIM
CD19	transmembrane receptor		0.000125	IL6,TNF
LIMA1	other		0.000125	CDH1,VIM
MAPK10	kinase		0.000125	IL6,TNF
DHX9	enzyme		0.000125	IL6,TNF
ACVR1B	kinase		0.000125	NANOG,SERPINE1
LY6E	other		0.000125	IL6,TNF
MZF1	transcription regulator		0.000125	CD34,CDH2
GRN	growth factor		0.000125	ICAM1,TNF
HBB	transporter		0.000125	ICAM1,SERPINE1
sevoflurane	chemical drug		0.000125	IL6,TNF
catecholamine	chemical - other		0.000125	IL6,TNF
deguelin	chemical drug		0.000125	CDH1,SNAI1
beta-cyclodextrin	chemical - endogenous non-mammalian		0.000125	IL6,TNF
DUSP1	phosphatase		0.000129	CD40,IL6,TNF
ITGB3	transmembrane receptor		0.000129	CD40,SERPINE1,SNAI2
lipoteichoic acid	chemical - endogenous non-mammalian		0.000129	ICAM1,IL6,TNF
8-bromo-cAMP	chemical reagent		0.000133	ABCA1,IL6,SERPINE1,TNF
NKX2-1	transcription regulator		0.000133	SERPINE1,SNAI1,SNAI2,THY1
heparin	chemical - endogenous mammalian		0.000135	CD40,ICAM1,VIM
PRKCE	kinase		0.000135	CDH1,IL6,TNF
MAP3K14	kinase		0.000135	ICAM1,IL6,TNF
CCR2	g-protein coupled receptor		0.000135	CD40,IL6,TNF
MAP3K7	kinase		0.000135	IL6,SERPINE1,TNF
INHBA	growth factor		0.000139	CDH1,IL6,NANOG,SERPINE1
bortezomib	chemical drug		0.000145	ICAM1,IL6,TNF,VIM
ATP-gamma-S	chemical reagent		0.000148	CD40,IL6,TNF
azithromycin	chemical drug		0.000149	IL6,TNF
clobetasol propionate	chemical drug		0.000149	CD40,ICAM1
highly active antiretroviral therapy	chemical drug		0.000149	IL6,TNF
LILRB4	other		0.000149	IL6,TNF
IL36G	cytokine		0.000149	IL6,TNF
ABCG1	transporter		0.000149	IL6,TNF
STIM1	ion channel		0.000149	IL6,TNF
NPY2R	g-protein coupled receptor		0.000149	IL6,TNF
HSPB8	kinase		0.000149	ICAM1,IL6
TIMP3	other		0.000149	IL6,VIM
CDH5	other		0.000149	CDH2,ICAM1
RALA	enzyme		0.000149	CDH2,SNAI1
PARK7	enzyme		0.000149	ICAM1,VIM
HNRNPA1	other		0.000149	IL6,TNF
IL37	cytokine		0.000149	IL6,TNF
cantharidin	chemical drug		0.000149	IL6,TNF
ebselen	chemical drug		0.000149	ICAM1,TNF
dimethyl fumarate	chemical drug		0.000149	SNAI1,VIM
SR 144528	chemical reagent		0.000149	ICAM1,TNF
hydroquinone	chemical - endogenous mammalian		0.000149	IL6,TNF
zinc sulfate	chemical drug		0.000149	IL6,TNF
loxoribine	chemical drug		0.000149	IL6,TNF
15-deoxy-delta-12,14 -PGJ 2	chemical - endogenous non-mammalian		0.000152	ICAM1,IL6,SERPINE1,TNF
NR1H2	ligand-dependent nuclear receptor		0.000155	ABCA1,IL6,TNF
IL6R	transmembrane receptor		0.000155	ICAM1,IL6,TNF
trovafloxacin	chemical drug		0.000155	ICAM1,IL6,SERPINE1
SREBF1	transcription regulator		0.000159	ABCA1,IL6,SERPINE1,TNF
DOCK8	other		0.000162	CD40,IL6,TNF
gemfibrozil	chemical drug		0.000162	IL6,SERPINE1,TNF
NGF	growth factor		0.000165	CD40,CDH1,S1PR2,TNF
MIF	cytokine		0.000169	ICAM1,IL6,TNF
SB-431542	chemical reagent		0.000169	CDH1,NANOG,SERPINE1
EPAS1	transcription regulator		0.000169	ABCG2,IL6,SERPINE1,SPHK1
IL17A	cytokine		0.000173	CD40,ICAM1,IL6,TNF
CCL5	cytokine		0.000176	CD40,IL6,TNF
SASH1	other		0.000176	CD40,IL6,TNF
SOD1	enzyme		0.000176	CDH2,ICAM1,IL6,TNF
GLI1	transcription regulator		0.000176	ABCG2,CDH1,SNAI1,VIM
mannosylated lipoarabinomannan	chemical - endogenous non-mammalian		0.000176	IL6,TNF
dactolisib	chemical drug		0.000176	CDH1,SNAI1
NOD1	other		0.000176	IL6,TNF
CDH2	other		0.000176	SNAI2,THY1
GDF15	growth factor		0.000176	IL6,TNF
TBX3	transcription regulator		0.000176	CDH1,NANOG
HAVCR2	other		0.000176	IL6,TNF
SPHK2	kinase		0.000176	IL6,TNF
CRY2	enzyme		0.000176	IL6,TNF
P2RY2	g-protein coupled receptor		0.000176	ICAM1,SERPINE1
CD180	other		0.000176	IL6,TNF
NFKBIZ	transcription regulator		0.000176	IL6,TNF
EREG	growth factor		0.000176	IL6,TNF
SMURF2	enzyme		0.000176	CDH1,SERPINE1
SDCBP	enzyme		0.000176	CDH1,VIM
CXCL3	cytokine		0.000176	IL6,TNF
PTGER1	g-protein coupled receptor		0.000176	ICAM1,IL6
CRY1	enzyme		0.000176	IL6,TNF
IL15RA	transmembrane receptor		0.000176	IL6,TNF
TRIM21	enzyme		0.000176	IL6,TNF
mevastatin	chemical drug		0.000176	ABCA1,TNF
cyclomaltodextrin	chemical drug		0.000176	IL6,TNF
auranofin	chemical drug		0.000176	IL6,TNF
IFI16	transcription regulator		0.000183	ICAM1,IL6,TNF
methamphetamine	chemical drug		0.000183	ICAM1,IL6,TNF
nifedipine	chemical drug		0.000191	ABCA1,IL6,TNF
Pkc(s)	group		0.000195	ABCA1,IL6,SERPINE1,TNF
SFTPA1	transporter		0.000199	IL6,SERPINE1,TNF
cholesterol	chemical - endogenous mammalian		0.000203	ABCA1,ICAM1,IL6,TNF
clarithromycin	chemical drug		0.000206	IL6,TNF
ADP	chemical - endogenous mammalian		0.000206	SERPINE1,TNF
Collagen type II	complex		0.000206	IL6,TNF
SIRT3	enzyme		0.000206	IL6,TNF
TNFAIP8L2	other		0.000206	IL6,TNF
SCAVENGER receptor CLASS A	group		0.000206	IL6,TNF
MMP3	peptidase		0.000206	TNF,VIM
LAMC1	other		0.000206	SNAI2,VIM
GABBR1	g-protein coupled receptor		0.000206	IL6,TNF
PRDX2	enzyme		0.000206	CDH1,ICAM1
ADAM15	peptidase		0.000206	IL6,TNF
ENPP2	enzyme		0.000206	IL6,TNF
3-aminobenzamide	chemical toxicant		0.000206	ICAM1,TNF
sertraline	chemical drug		0.000206	IL6,TNF
salmeterol	chemical drug		0.000206	IL6,TNF
spermine	chemical - endogenous mammalian		0.000206	IL6,TNF
D-tubocurarine	chemical drug		0.000206	IL6,TNF
iloprost	chemical drug		0.000206	ABCG2,TNF
melphalan	chemical drug		0.000206	ABCG2,TNF
beta-1,3-glucan	chemical drug		0.000206	IL6,TNF
TRAF2	enzyme		0.000207	ICAM1,IL6,TNF
mir-155	microrna		0.000207	IL6,SERPINE1,TNF
apigenin	chemical - endogenous non-mammalian		0.000207	ICAM1,IL6,TNF
ascorbic acid	chemical - endogenous mammalian		0.000215	IL6,SERPINE1,TNF
tetrachlorodibenzodioxin	chemical toxicant		0.00022	IL6,S100A4,S1PR1,SERPINE1,TNF
FADD	other		0.000224	ICAM1,IL6,TNF
rottlerin	chemical toxicant		0.000224	ABCA1,ICAM1,TNF
spironolactone	chemical drug		0.000224	ICAM1,IL6,TNF
TREM1	transmembrane receptor		0.000224	IL6,PPAP2B,S1PR3,TNF
TNFSF12	cytokine		0.000232	ICAM1,IL6,TNF
AG490	chemical - kinase inhibitor		0.000232	ICAM1,IL6,TNF
monophosphoryl lipid A	chemical reagent		0.000237	IL6,TNF
amphotericin B	chemical drug		0.000237	IL6,TNF
PPARα-RXRα	complex		0.000237	ABCA1,IL6
VIMP	other		0.000237	IL6,TNF
GRHL2	transcription regulator		0.000237	CDH1,ZEB1
AIMP1	cytokine		0.000237	ICAM1,TNF
PRF1	other		0.000237	IL6,TNF
STK3	kinase		0.000237	IL6,TNF
FCER1A	transmembrane receptor		0.000237	IL6,TNF
ITGB6	other		0.000237	CDH1,SERPINE1
ITIH1	other		0.000237	SPHK1,TNF
RND3	enzyme		0.000237	CDH1,VIM
IRAK2	kinase		0.000237	IL6,TNF
HNRNPU	transporter		0.000237	IL6,TNF
BCL10	transcription regulator		0.000237	IL6,TNF
IL36A	cytokine		0.000237	IL6,TNF
ginkgolide B	chemical drug		0.000237	ICAM1,IL6
glycyrrhetinic acid	chemical drug		0.000237	ICAM1,IL6
caffeic acid	chemical - endogenous mammalian		0.000237	SNAI1,TNF
poly dA-dT	chemical reagent		0.000237	IL6,TNF
IL33	cytokine		0.000241	ABCA1,IL6,TNF
IL12 (complex)	complex		0.000242	CDH1,ICAM1,IL6,TNF
TRAF3	other		0.000251	ICAM1,IL6,TNF
diethylnitrosamine	chemical toxicant		0.000251	IL6,THY1,TNF
XBP1	transcription regulator		0.000252	ICAM1,IL6,S1PR1,TNF
cigarette smoke	chemical toxicant		0.000257	ICAM1,IL6,SERPINE1,TNF
ATF2	transcription regulator		0.00026	IL6,SNAI2,TNF
eicosapentenoic acid	chemical drug		0.00026	CD40,SERPINE1,TNF
MTPN	transcription regulator		0.000269	IL6,SERPINE1,TNF
SIGIRR	transmembrane receptor		0.000271	IL6,TNF
Hmgb1	transcription regulator		0.000271	IL6,TNF
GIP	other		0.000271	IL6,TNF
HRH2	g-protein coupled receptor		0.000271	IL6,TNF
PTP4A3	phosphatase		0.000271	CDH1,SNAI1
TNFSF4	cytokine		0.000271	IL6,TNF
TARDBP	transcription regulator		0.000271	IL6,TNF
miR-205-5p (and other miRNAs w/seed CCUUCAU)	mature microrna		0.000271	ZEB1,ZEB2
NPY1R	g-protein coupled receptor		0.000271	IL6,TNF
FCGR1A	transmembrane receptor		0.000271	IL6,TNF
EPHB6	kinase		0.000271	IL6,TNF
TEK	kinase		0.000271	IL6,TNF
VIPR1	g-protein coupled receptor		0.000271	CD40,TNF
IL1RL1	transmembrane receptor		0.000271	IL6,TNF
P2RX7	ion channel		0.000271	IL6,TNF
SMAD6	transcription regulator		0.000271	IL6,SERPINE1
cyclopiazonic acid	chemical - endogenous non-mammalian		0.000271	IL6,TNF
D609	chemical reagent		0.000271	IL6,TNF
zearalenone	chemical toxicant		0.000271	IL6,TNF
heme	chemical - endogenous mammalian		0.000271	ICAM1,TNF
piperine	chemical drug		0.000271	IL6,TNF
leptomycin B	chemical drug		0.000271	IL6,TNF
peroxynitrite	chemical toxicant		0.000271	ICAM1,TNF
TAC1	other		0.000279	IL6,SERPINE1,TNF
LGALS3	other		0.000279	ICAM1,IL6,TNF
NS-398	chemical reagent		0.000279	ICAM1,IL6,TNF
CD40LG	cytokine		0.000289	CD40,ICAM1,IL6,SERPINE1,TNF
Ifnar	group		0.000289	CD40,IL6,TNF
ESR2	ligand-dependent nuclear receptor		0.000292	CDH1,CDH2,SNAI2,TNF
CEBPB	transcription regulator		0.000292	ICAM1,IL6,SERPINE1,TNF,VIM
uric acid	chemical - endogenous mammalian		0.0003	ICAM1,IL6,TNF
NR1H3	ligand-dependent nuclear receptor		0.0003	ABCA1,IL6,TNF
NR5A2	ligand-dependent nuclear receptor		0.0003	ICAM1,IL6,TNF
8-(4-chlorophenylthio)-guanosine-3', 5'-cyclic monophosphate	chemical reagent		0.000306	IL6,TNF
triclosan	chemical drug		0.000306	IL6,TNF
Smad2/3-Smad4	complex		0.000306	SERPINE1,SNAI1
ssRNA40	chemical reagent		0.000306	IL6,TNF
HCAR2	g-protein coupled receptor		0.000306	IL6,TNF
LGR4	transmembrane receptor		0.000306	IL6,TNF
WWTR1	transcription regulator		0.000306	NANOG,SERPINE1
FZD9	g-protein coupled receptor		0.000306	CDH1,CDH2
IgG1	complex		0.000306	CD40,TNF
fontolizumab	biologic drug		0.000306	IL6,TNF
PECAM1	other		0.000306	IL6,TNF
BCL2L11	other		0.000306	IL6,TNF
LBP	transporter		0.000306	IL6,TNF
STK4	kinase		0.000306	IL6,TNF
LAT	kinase		0.000306	IL6,TNF
USP7	peptidase		0.000306	IL6,TNF
WNT7A	cytokine		0.000306	CDH1,CDH2
TACR1	g-protein coupled receptor		0.000306	IL6,TNF
ACVR1C	kinase		0.000306	NANOG,SERPINE1
THY1	other		0.000306	CDH1,VIM
PTPN22	phosphatase		0.000306	IL6,TNF
IRAK3	kinase		0.000306	IL6,TNF
HDC	enzyme		0.000306	IL6,TNF
DAXX	transcription regulator		0.000306	IL6,SERPINE1
C5	other		0.000306	IL6,TNF
PCSK1	peptidase		0.000306	IL6,TNF
SIRPA	phosphatase		0.000306	IL6,TNF
IL19	cytokine		0.000306	IL6,TNF
ethyl pyruvate	chemical drug		0.000306	IL6,TNF
magnolol	chemical - endogenous non-mammalian		0.000306	IL6,TNF
2,4-dinitrofluorobenzene	chemical toxicant		0.000306	ICAM1,TNF
arecoline	chemical drug		0.000306	IL6,S100A4
GSK3B	kinase		0.00031	IL6,SNAI1,TNF
fatty acid	chemical - endogenous mammalian		0.000343	IL6,SERPINE1,TNF
3M-002	chemical reagent		0.000344	CD40,TNF
CD200	other		0.000344	IL6,TNF
EZR	other		0.000344	CDH1,CDH2
CHRNA7	transmembrane receptor		0.000344	IL6,TNF
LOX	enzyme		0.000344	CDH1,SNAI1
MGAT5	enzyme		0.000344	CDH2,SNAI1
HMGA2	enzyme		0.000344	SNAI1,SNAI2
dipyridamole	chemical drug		0.000344	IL6,TNF
thiazolidinedione	chemical drug		0.000344	SPHK1,TNF
L-carnitine	chemical - endogenous mammalian		0.000344	IL6,TNF
retinol	chemical drug		0.000344	IL6,NANOG
HDAC1	transcription regulator		0.000348	CD34,CDH1,IL6,TNF
NFKB1	transcription regulator		0.000354	CD40,ICAM1,IL6,TNF
TCF3	transcription regulator		0.000354	CDH1,CERK,NANOG,TNF
SAMSN1	other		0.000366	CD40,IL6,TNF
Immunoglobulin	complex		0.000367	CDH1,ICAM1,IL6,TNF
Cbp/p300	group		0.000385	ABCA1,TNF
Smad2/3	group		0.000385	NANOG,SERPINE1
MSR1	transmembrane receptor		0.000385	IL6,TNF
CD69	transmembrane receptor		0.000385	S1PR1,TNF
OGT	enzyme		0.000385	CDH1,VIM
TLR1	transmembrane receptor		0.000385	IL6,TNF
RARRES2	transmembrane receptor		0.000385	IL6,TNF
CEP-1347	chemical drug		0.000385	IL6,TNF
PS-1145	chemical - kinase inhibitor		0.000385	ICAM1,IL6
chlorogenic acid	chemical drug		0.000385	IL6,TNF
plicamycin	chemical drug		0.000403	ABCA1,ABCG2,SERPINE1
butyric acid	chemical - endogenous mammalian		0.000407	CDH1,ICAM1,IL6,SERPINE1,TNF
POMC	other		0.000415	ICAM1,IL6,TNF
puromycin	chemical - endogenous non-mammalian		0.000427	CD40,SERPINE1
MAPK13	kinase		0.000427	IL6,TNF
CYP2E1	enzyme		0.000427	IL6,TNF
MC4R	g-protein coupled receptor		0.000427	IL6,TNF
PYCARD	transcription regulator		0.000427	IL6,TNF
CD274	enzyme		0.000427	IL6,TNF
F10	peptidase		0.000427	ICAM1,IL6
PDCD1	phosphatase		0.000427	IL6,TNF
CX3CL1	cytokine		0.000427	ICAM1,TNF
NTN1	other		0.000427	IL6,TNF
TLR6	transmembrane receptor		0.000427	IL6,TNF
acrolein	chemical toxicant		0.000427	IL6,TNF
rosuvastatin	chemical drug		0.000427	IL6,TNF
hydrochloric acid	chemical - endogenous non-mammalian		0.000427	IL6,TNF
chelerythrine	chemical drug		0.000427	ICAM1,IL6
methyl-beta-cyclodextrin	chemical drug		0.000427	IL6,SERPINE1
fulvestrant	chemical drug		0.000433	CDH1,ICAM1,TNF,ZEB1
SOX2	transcription regulator		0.00044	ABCG2,NANOG,SNAI1,VIM
PRKCA	kinase		0.000442	ICAM1,SERPINE1,TNF
NFKBIA	transcription regulator		0.000463	CD40,CDH1,ICAM1,IL6,TNF
E2F1	transcription regulator		0.000468	ABCG2,ICAM1,SERPINE1,TNF,VIM
CTGF	growth factor		0.000469	IL6,NANOG,SERPINE1
EDN3	other		0.000471	CDH1,CDH2
ITGAM	transmembrane receptor		0.000471	IL6,TNF
RNASE1	enzyme		0.000471	IL6,TNF
RPTOR	other		0.000471	CDH1,TNF
SCX	other		0.000471	SNAI1,SNAI2
TFE3	transcription regulator		0.000471	CDH1,SERPINE1
AZGP1	transporter		0.000471	CDH1,VIM
mangiferin	chemical - endogenous non-mammalian		0.000471	ICAM1,TNF
acetaldehyde	chemical - endogenous mammalian		0.000471	IL6,TNF
cannabidiol	chemical drug		0.000471	TNF,VIM
nickel	chemical toxicant		0.000471	ICAM1,SERPINE1
5-N-ethylcarboxamido adenosine	chemical reagent		0.000483	IL6,SERPINE1,TNF
NCOA1	transcription regulator		0.000512	ABCA1,IL6,SERPINE1
bosentan	chemical drug		0.000518	ICAM1,TNF
Tnf receptor	group		0.000518	IL6,SERPINE1
cis-urocanic acid	chemical drug		0.000518	IL6,TNF
CLEC7A	transmembrane receptor		0.000518	IL6,TNF
PGF	growth factor		0.000518	SERPINE1,TNF
SOX4	transcription regulator		0.000518	CDH2,VIM
NAMPT	cytokine		0.000518	IL6,TNF
SUMO1	enzyme		0.000518	IL6,NANOG
CASP8	peptidase		0.000518	IL6,TNF
DPP4	peptidase		0.000518	CDH1,TNF
FASN	enzyme		0.000518	IL6,TNF
POSTN	other		0.000518	CDH1,VIM
RIPK1	kinase		0.000518	IL6,TNF
pitavastatin	chemical drug		0.000518	ABCA1,TNF
ilomastat	chemical drug		0.000518	CDH1,TNF
CSF2	cytokine		0.000531	ABCA1,CD40,ICAM1,IL6,TNF
calcitriol	chemical drug		0.000547	CD40,CDH1,IL6,S1PR2,TNF
F2	peptidase		0.000547	ICAM1,IL6,SERPINE1,TNF
2-aminopurine	chemical reagent		0.000567	IL6,TNF
PDGF-AA	complex		0.000567	IL6,VIM
LPIN1	phosphatase		0.000567	IL6,TNF
IL17a dimer	complex		0.000567	IL6,TNF
MST1	growth factor		0.000567	IL6,TNF
MAP3K3	kinase		0.000567	IL6,SNAI2
TICAM2	other		0.000567	IL6,TNF
SIX1	transcription regulator		0.000567	CDH1,ZEB1
ICOSLG/LOC102723996	other		0.000567	IL6,TNF
ATG7	enzyme		0.000567	IL6,TNF
CLU	other		0.000567	IL6,TNF
TNFSF15	cytokine		0.000567	CD40,IL6
mitoxantrone	chemical drug		0.000567	ABCG2,IL6
paroxetine	chemical drug		0.000567	ABCA1,TNF
desipramine	chemical drug		0.000567	IL6,TNF
epicatechin gallate	chemical drug		0.000567	ICAM1,IL6
pristane	chemical toxicant		0.000567	IL6,TNF
lipoarabinomannan	chemical - endogenous non-mammalian		0.000567	ICAM1,TNF
VDR	transcription regulator		0.000572	CDH1,ICAM1,IL6
RXRA	ligand-dependent nuclear receptor		0.000599	ABCA1,ABCG2,IL6,TNF
decitabine	chemical drug		0.000599	CDH1,CDH2,IL6,SNAI1,VIM
RARA	ligand-dependent nuclear receptor		0.000605	ABCA1,IL6,TNF
IL-1R	group		0.000618	IL6,TNF
ZC3H12A	other		0.000618	IL6,TNF
ZFP36	transcription regulator		0.000618	IL6,TNF
RAG2	enzyme		0.000618	IL6,TNF
mir-25	microrna		0.000618	IL6,TNF
BGN	other		0.000618	SERPINE1,TNF
arotinoid acid	chemical toxicant		0.000618	ABCA1,TNF
Ni2+	chemical reagent		0.000618	ICAM1,IL6
ARNT	transcription regulator		0.000621	S1PR1,SERPINE1,VIM
ciprofloxacin	chemical drug		0.000621	CD40,ICAM1,VIM
glucocorticoid	chemical drug		0.000626	ICAM1,IL6,SERPINE1,TNF
Histone h4	group		0.000638	CD40,IL6,TNF
IFNAR1	transmembrane receptor		0.000638	CD40,IL6,TNF
staurosporine	chemical - kinase inhibitor		0.000638	ICAM1,IL6,SERPINE1
L-arginine	chemical - endogenous mammalian		0.000671	IL6,SERPINE1
SAA	group		0.000671	ICAM1,IL6
CCL3	cytokine		0.000671	IL6,TNF
CXCL10	cytokine		0.000671	IL6,TNF
IGHE	other		0.000671	IL6,TNF
FLT3	kinase		0.000671	IL6,TNF
zoledronic acid	chemical drug		0.000671	CDH1,IL6
ochratoxin A	chemical toxicant		0.000671	CDH1,CDH2
KN-62	chemical - kinase inhibitor		0.000671	IL6,TNF
alpha-tocopherol	chemical drug		0.000671	IL6,TNF
acetylcholine	chemical - endogenous mammalian		0.000671	IL6,TNF
melatonin	chemical - endogenous mammalian		0.000672	IL6,TNF,VIM
FGF1	growth factor		0.00069	CDH1,ICAM1,SNAI2
CDKN2A	transcription regulator		0.000692	IL6,SERPINE1,TNF,VIM
IFNB1	cytokine		0.000702	CD40,CDH2,IL6,TNF
CpG ODN 2216	chemical reagent		0.000726	IL6,TNF
JAK	group		0.000726	CD40,IL6
CHI3L1	enzyme		0.000726	CDH1,SERPINE1
xanthohumol	chemical - endogenous non-mammalian		0.000726	ICAM1,TNF
NFAT5	transcription regulator		0.000726	S100A4,TNF
mir-132	microrna		0.000726	TNF,ZEB2
VAV1	transcription regulator		0.000726	IL6,TNF
IGFBP3	other		0.000726	ICAM1,SERPINE1
PRKCQ	kinase		0.000726	IL6,TNF
LRP1	transmembrane receptor		0.000726	CDH1,CDH2
CCR1	g-protein coupled receptor		0.000726	TNF,VIM
ozone	chemical toxicant		0.000726	IL6,TNF
irbesartan	chemical drug		0.000726	ICAM1,SERPINE1
bisindolylmaleimide	chemical - kinase inhibitor		0.000726	IL6,TNF
betulinic acid	chemical drug		0.000726	ABCA1,IL6
E. coli B4 lipopolysaccharide	chemical toxicant		0.000742	CD40,ICAM1,IL6,TNF
benzyloxycarbonyl-Leu-Leu-Leu aldehyde	chemical - protease inhibitor		0.000742	ABCG2,ICAM1,IL6,TNF
IFN Beta	group		0.000744	CD40,IL6,TNF
IL4	cytokine		0.000777	CD40,ICAM1,IL6,THY1,TNF,VIM
Ifn	group		0.000782	CD40,ICAM1,SERPINE1
prostaglandin D2	chemical - endogenous mammalian		0.000783	IL6,TNF
DNMT3A	enzyme		0.000783	CDH1,NANOG
CEACAM1	other		0.000783	CD40,ICAM1
TNC	other		0.000783	IL6,TNF
HSPA5	enzyme		0.000783	CDH1,IL6
CD47	transmembrane receptor		0.000783	IL6,TNF
THBS4	other		0.000783	CD40,ICAM1
IL1RN	cytokine		0.000841	ICAM1,IL6,TNF
ATF4	transcription regulator		0.000841	ABCG2,IL6,SNAI2
Sb202190	chemical - kinase inhibitor		0.000841	IL6,SERPINE1,TNF
NPM1	transcription regulator		0.000843	IL6,TNF
indican	chemical - endogenous mammalian		0.000843	CDH1,ICAM1
SFRP1	transmembrane receptor		0.000843	CDH1,VIM
MMP14	peptidase		0.000843	CDH2,IL6
F3	transmembrane receptor		0.000843	IL6,TNF
AXL	kinase		0.000843	IL6,TNF
PRKAR1A	kinase		0.000843	CDH1,VIM
TSC1	other		0.000843	IL6,TNF
THBS1	other		0.000843	IL6,TNF
IL27RA	transmembrane receptor		0.000843	IL6,TNF
TAB1	enzyme		0.000843	IL6,SERPINE1
IL17F	cytokine		0.000843	ICAM1,IL6
lipid	chemical - endogenous mammalian		0.000843	ABCA1,TNF
titanium dioxide	chemical drug		0.000843	IL6,TNF
fucoidin	chemical reagent		0.000843	IL6,TNF
TCR	complex		0.000861	CDH1,IL6,SPHK1,TNF
WNT1	cytokine		0.000882	CDH1,NANOG,SERPINE1
IKBKG	kinase		0.000882	ICAM1,IL6,TNF
medroxyprogesterone acetate	chemical drug		0.000882	ICAM1,IL6,TNF
BAK1	other		0.000904	IL6,TNF
NOTCH2	transcription regulator		0.000904	IL6,TNF
PLAT	peptidase		0.000904	SERPINE1,TNF
ANXA1	enzyme		0.000904	CDH1,IL6
rolipram	chemical drug		0.000904	IL6,TNF
bardoxolone methyl	chemical drug		0.000904	IL6,TNF
dimethyl sulfoxide	chemical drug		0.000924	SMPD3,SPNS2,TNF
INPP5D	phosphatase		0.000968	IL6,TNF
ETV4	transcription regulator		0.000968	CDH1,VIM
TSC22D3	transcription regulator		0.000968	ICAM1,IL6
RPSA	translation regulator		0.000968	IL6,TNF
ANXA2	other		0.000968	IL6,TNF
PTX3	other		0.000968	IL6,TNF
PTPN6	phosphatase		0.000968	IL6,TNF
IL17RA	transmembrane receptor		0.000968	IL6,TNF
KRT17	other		0.000968	IL6,TNF
VTN	other		0.000968	SERPINE1,TNF
glycyrrhizic acid	chemical drug		0.000968	CD40,TNF
anandamide	chemical - endogenous mammalian		0.000968	IL6,TNF
ADORA2A	g-protein coupled receptor		0.00101	ABCA1,IL6,TNF
prostaglandin J2	chemical - endogenous non-mammalian		0.00103	IL6,TNF
IL23A	cytokine		0.00103	IL6,TNF
NPY	other		0.00103	IL6,TNF
CAMK4	kinase		0.00103	IL6,TNF
MTTP	transporter		0.00103	ABCA1,TNF
IFIH1	enzyme		0.00103	IL6,TNF
ELANE	peptidase		0.00103	IL6,TNF
BECN1	other		0.00103	IL6,TNF
tempol	chemical drug		0.00103	ICAM1,SERPINE1
TERT	enzyme		0.00106	ICAM1,IL6,VIM
ritonavir	chemical drug		0.00106	ICAM1,IL6,TNF
Fgf	group		0.0011	CDH1,IL6
SIRT6	enzyme		0.0011	IL6,TNF
TMEM173	other		0.0011	IL6,TNF
SCARB1	transporter		0.0011	IL6,TNF
CR1L	other		0.0011	SERPINE1,TNF
CORT	other		0.0011	IL6,TNF
ADIPOQ	other		0.00113	ICAM1,IL6,TNF
PP1	chemical - kinase inhibitor		0.00117	CDH1,TNF
HDL	complex		0.00117	ICAM1,TNF
A2M	transporter		0.00117	CDH1,CDH2
HSD11B1	enzyme		0.00117	IL6,TNF
oxaliplatin	chemical drug		0.00117	CDH1,VIM
galactosylceramide-alpha	chemical reagent		0.00124	IL6,TNF
ITGAV	ion channel		0.00124	CDH1,SERPINE1
RARG	ligand-dependent nuclear receptor		0.00124	ABCA1,IL6
SELP	transmembrane receptor		0.00124	IL6,TNF
HBEGF	growth factor		0.00124	CDH1,ZEB1
diclofenac	chemical drug		0.00124	IL6,TNF
monocrotaline	chemical toxicant		0.00124	IL6,TNF
phorbol 12,13-dibutyrate	chemical - endogenous non-mammalian		0.00124	SERPINE1,TNF
22(R)-hydroxycholesterol	chemical - endogenous mammalian		0.00124	ABCA1,TNF
WT1	transcription regulator		0.00126	CDH1,SERPINE1,SNAI2
KDR	kinase		0.00132	S1PR2,SNAI2
paricalcitol	chemical drug		0.00132	ICAM1,TNF
mercuric chloride	chemical toxicant		0.00132	CDH1,CDH2
NFATC2	transcription regulator		0.00133	ABCA1,CD40,TNF
NR1H4	ligand-dependent nuclear receptor		0.00136	IL6,S1PR1,TNF
let-7a-5p (and other miRNAs w/seed GAGGUAG)	mature microrna		0.00139	CDH2,S100A4,VIM
IL23	complex		0.00139	IL6,TNF
RNASE2	enzyme		0.00139	IL6,TNF
NOS3	enzyme		0.00139	IL6,TNF
MERTK	kinase		0.00139	IL6,TNF
ZEB1	transcription regulator		0.00139	CDH1,SERPINE1
SYK	kinase		0.00139	IL6,TNF
NEDD9	other		0.00139	SERPINE1,VIM
ibuprofen	chemical drug		0.00139	IL6,TNF
IL17C	cytokine		0.00147	IL6,TNF
TANK	other		0.00147	IL6,TNF
CCR5	g-protein coupled receptor		0.00147	IL6,TNF
JAK3	kinase		0.00147	IL6,TNF
amiodarone	chemical drug		0.00147	ICAM1,TNF
propofol	chemical drug		0.00147	IL6,TNF
beta-carotene	chemical - endogenous mammalian		0.00147	IL6,TNF
ribavirin	chemical drug		0.00147	IL6,TNF
Insulin	group		0.00148	ICAM1,IL6,SERPINE1,TNF
9-hydroxy-(S)-10,12-octadecadienoic acid	chemical - endogenous mammalian		0.00153	SERPINE1
8-cyclopentyl-1,3-dipropylxanthine	chemical reagent		0.00153	TNF
taurolithocholic acid	chemical - endogenous mammalian		0.00153	TNF
CGP 57380	chemical reagent		0.00153	TNF
Cd209b	other		0.00153	TNF
carteolol	chemical drug		0.00153	TNF
bromodichloromethane	chemical toxicant		0.00153	CDH1
crizotinib	chemical drug		0.00153	VIM
TD114-2	chemical - kinase inhibitor		0.00153	NANOG
MALP-2R	chemical - endogenous non-mammalian		0.00153	TNF
Silybum marianum extract	chemical - endogenous non-mammalian		0.00153	TNF
nitrogen mustard compound	chemical drug		0.00153	TNF
PMM2	enzyme		0.00153	ICAM1
Daf	group		0.00153	IL6
NLRP2	other		0.00153	ICAM1
LPIN2	phosphatase		0.00153	IL6
CMTM8	cytokine		0.00153	CDH1
WFDC1	other		0.00153	ICAM1
MARCH7	other		0.00153	NANOG
colestimide	chemical drug		0.00153	ABCA1
SNAI3	transcription regulator		0.00153	CDH1
Ifn gamma receptor	group		0.00153	TNF
SPRED2	cytokine		0.00153	VIM
NFKBIL1	transcription regulator		0.00153	TNF
MYADM	other		0.00153	ICAM1
LOXL3	enzyme		0.00153	CDH1
alpha-pinene	chemical reagent		0.00153	TNF
TBX18	transcription regulator		0.00153	SNAI2
ESRP2	other		0.00153	CDH1
RGMB	other		0.00153	CDH1
LRRC4C	other		0.00153	IL6
TMEM123	other		0.00153	CD40
KDM4B	other		0.00153	VIM
RHBDF2	other		0.00153	TNF
ZCCHC11	enzyme		0.00153	IL6
TXNDC2	enzyme		0.00153	IL6
LILRA3	other		0.00153	TNF
Caveolin	group		0.00153	TNF
NSC 270012	chemical reagent		0.00153	TNF
dalcetrapib	chemical drug		0.00153	TNF
Serine Protease	group		0.00153	IL6
deferasirox	chemical drug		0.00153	TNF
botulinum toxin type A	chemical drug		0.00153	S100A4
black cohosh extract	chemical drug		0.00153	SERPINE1
STX12	other		0.00153	ABCA1
EIF3I	translation regulator		0.00153	SERPINE1
PRCC	other		0.00153	SERPINE1
DYNLRB1	other		0.00153	SERPINE1
RASGRF2	other		0.00153	TNF
MKI67	other		0.00153	CDH1
ACSL1	enzyme		0.00153	ABCA1
FAF1	other		0.00153	VIM
flunixin meglumine	chemical drug		0.00153	IL6
F11R	other		0.00153	CDH1
Slpi (includes others)	other		0.00153	TNF
SLC52A1	other		0.00153	ICAM1
FLOT2	other		0.00153	CDH1
miR-33-5p (and other miRNAs w/seed UGCAUUG)	mature microrna		0.00153	ABCA1
IQSEC1	other		0.00153	CDH1
ACAT2	enzyme		0.00153	ABCA1
STAT3-Brachyury	complex		0.00153	NANOG
FAU	other		0.00153	TNF
SNTB1	other		0.00153	ABCA1
LGALS4	other		0.00153	IL6
TGFBI	other		0.00153	CDH1
PDGF-Rβ dimer	complex		0.00153	SNAI2
CSL-HIF1A-MAML1-NICD	complex		0.00153	SNAI1
R-(+)-p-aminoglutethimide	chemical reagent		0.00153	TNF
RRAS2	enzyme		0.00153	CDH1
ZFP36L1	transcription regulator		0.00153	TNF
HNRNPA0	other		0.00153	TNF
TBC1D23	other		0.00153	IL6
FDCSP	other		0.00153	CDH1
BCL2L14	other		0.00153	TNF
TPST1	enzyme		0.00153	IL6
STARD3	transporter		0.00153	ABCA1
APOC2	transporter		0.00153	TNF
GDF10	growth factor		0.00153	SERPINE1
CD300E	other		0.00153	TNF
anagliptin	chemical drug		0.00153	TNF
THRIL	other		0.00153	TNF
DDT	enzyme		0.00153	IL6
MTUS1	other		0.00153	TNF
Prg4	other		0.00153	IL6
Cd209d	other		0.00153	TNF
LGALS9B	other		0.00153	TNF
MARCKS	other		0.00153	TNF
Marcks	other		0.00153	IL6
FUS	transcription regulator		0.00153	ICAM1
GBA	enzyme		0.00153	IL6
RBP2	transporter		0.00153	CDH1
merck C	chemical - kinase inhibitor		0.00153	TNF
PD 123177	chemical reagent		0.00153	ZEB1
justicidin A	chemical - endogenous non-mammalian		0.00153	TNF
trimethyloxamine	chemical - endogenous non-mammalian		0.00153	IL6
hexamethonium	chemical drug		0.00153	IL6
deoxyspergualin	chemical drug		0.00153	TNF
SC-19220	chemical reagent		0.00153	ICAM1
RP 48740	chemical drug		0.00153	TNF
propagermanium	chemical drug		0.00153	TNF
mifobate	chemical drug		0.00153	CDH1
aldehyde	chemical - endogenous mammalian		0.00153	TNF
prednisolone acetate	chemical drug		0.00153	IL6
nitazoxanide	chemical drug		0.00153	IL6
NSC 95397	chemical reagent		0.00153	TNF
tropisetron	chemical drug		0.00153	IL6
procaterol	chemical drug		0.00153	ICAM1
allotrap 1258	chemical drug		0.00153	TNF
polysaccharide	chemical - endogenous mammalian		0.00153	TNF
methyl palmitate	chemical - endogenous mammalian		0.00153	TNF
tirofiban	chemical drug		0.00153	TNF
2'-fucosyllactose	chemical - endogenous mammalian		0.00153	ICAM1
amastatin	chemical - protease inhibitor		0.00153	IL6
L-cystine	chemical - endogenous mammalian		0.00153	TNF
cyanoketone	chemical reagent		0.00153	TNF
dexanabinol	chemical drug		0.00153	TNF
L-tartaric acid	chemical - endogenous mammalian		0.00153	TNF
ADAM17	peptidase		0.00155	IL6,TNF
STAT2	transcription regulator		0.00155	IL6,TNF
AGTR1	g-protein coupled receptor		0.00155	IL6,SERPINE1
Pam3-Cys	chemical toxicant		0.00155	IL6,TNF
propranolol	chemical drug		0.00155	ICAM1,IL6
carrageenan	chemical - endogenous non-mammalian		0.00155	ICAM1,TNF
IL3	cytokine		0.00158	CD40,ICAM1,IL6,TNF
etoposide	chemical drug		0.00159	CD40,SPHK1,TNF
IRF1	transcription regulator		0.00159	CD40,IL6,TNF
SQSTM1	transcription regulator		0.00163	IL6,TNF
GHR	transmembrane receptor		0.00163	IL6,TNF
IL25	cytokine		0.00163	IL6,TNF
MEOX2	transcription regulator		0.00163	ICAM1,IL6
FCER1G	transmembrane receptor		0.00163	IL6,TNF
ADRB2	g-protein coupled receptor		0.00163	IL6,TNF
histone deacetylase	complex		0.00163	CDH1,TNF
eflornithine	chemical drug		0.00163	CDH1,SERPINE1
miR-155-5p (miRNAs w/seed UAAUGCU)	mature microrna		0.00165	IL6,SERPINE1,TNF
corticosteroid	chemical drug		0.00172	IL6,TNF
CTLA4	transmembrane receptor		0.00172	CD40,ICAM1
LG100268	chemical reagent		0.00172	ABCA1,TNF
valsartan	chemical drug		0.00172	ICAM1,SERPINE1
cocaine	chemical drug		0.00178	ICAM1,IL6,TNF
Interferon alpha	group		0.00178	CD40,ICAM1,IL6,TNF
mir-181	microrna		0.00181	NANOG,ZEB2
NOTCH3	transcription regulator		0.00181	CDH1,SNAI2
ID3	transcription regulator		0.00181	ICAM1,IL6
TXNIP	other		0.00181	ICAM1,IL6
IRF6	transcription regulator		0.00181	CDH2,IL6
S-nitrosoglutathione	chemical toxicant		0.00181	ICAM1,TNF
U73122	chemical reagent		0.00181	ICAM1,TNF
2-methoxyestradiol	chemical - endogenous mammalian		0.00189	IL6,TNF
BMI1	transcription regulator		0.00189	CDH1,VIM
IL10	cytokine		0.00192	CD40,ICAM1,IL6,TNF
GATA4	transcription regulator		0.00195	S100A4,SGPL1,VIM
LEPR	transmembrane receptor		0.00198	IL6,SERPINE1,TNF
NPC1	transporter		0.00198	ABCA1,TNF
RXRB	ligand-dependent nuclear receptor		0.00198	ABCA1,TNF
GPX1	enzyme		0.00198	IL6,TNF
FOXC2	transcription regulator		0.00198	CDH1,CDH2
BRD2	kinase		0.00198	IL6,TNF
Irgm1	other		0.00198	IL6,TNF
N-acetylsphingosine	chemical reagent		0.00198	SERPINE1,SPHK1
MAP2K1	kinase		0.00202	IL6,SNAI2,TNF
STAT5B	transcription regulator		0.00202	CDH1,IL6,TNF
cycloheximide	chemical reagent		0.00202	ICAM1,IL6,SERPINE1,TNF
camptothecin	chemical reagent		0.00206	CD40,ICAM1,IL6,SERPINE1,TNF
IL15	cytokine		0.00206	CD40,CDH1,IL6,TNF
ITGB2	transmembrane receptor		0.00208	IL6,TNF
ALB	transporter		0.00208	IL6,TNF
MTA1	transcription regulator		0.00208	CDH1,SNAI1
IFNLR1	transmembrane receptor		0.00208	IL6,TNF
baicalein	chemical - endogenous non-mammalian		0.00208	ICAM1,IL6
ionomycin	chemical reagent		0.00212	ICAM1,IL6,TNF
ITGA5	transmembrane receptor		0.00217	CD40,CDH2
ICOS	transmembrane receptor		0.00217	IL6,TNF
ELK1	transcription regulator		0.00217	SNAI1,TNF
dexamethasone	chemical drug		0.00221	CD40,ICAM1,IL6,SERPINE1,SNAI1,SNAI2,SPHK1,TNF
FAS	transmembrane receptor		0.00223	ICAM1,IL6,SERPINE1,TNF
Rock	group		0.00227	CDH1,ICAM1
CD36	transmembrane receptor		0.00227	IL6,TNF
folic acid	chemical - endogenous mammalian		0.00227	ABCG2,CDH1
stallimycin	chemical drug		0.00227	IL6,TNF
raloxifene	chemical drug		0.00227	IL6,SERPINE1,TNF
cisplatin	chemical drug	Activated	0.00233	ICAM1,IL6,SERPINE1,TNF,VIM
HOXA9	transcription regulator		0.00235	CD34,CDH1,VIM
baicalin	chemical - endogenous non-mammalian		0.00237	IL6,TNF
FYN	kinase		0.00237	IL6,TNF
TNFSF13B	cytokine		0.00237	CD40,ICAM1
vitamin D	chemical drug		0.00237	IL6,S1PR2
HSF1	transcription regulator		0.00242	ICAM1,IL6,TNF
IKBKE	kinase		0.00247	IL6,TNF
CDK9	kinase		0.00247	IL6,VIM
LGALS1	other		0.00247	IL6,SERPINE1
F2RL1	g-protein coupled receptor		0.00247	IL6,TNF
n-3 fatty acids	chemical drug		0.00247	IL6,TNF
AICAR	chemical - endogenous mammalian		0.00247	ABCA1,SERPINE1
CEBPE	transcription regulator		0.00257	IL6,TNF
RORA	ligand-dependent nuclear receptor		0.00258	ABCA1,IL6,TNF
ZBTB20	other		0.00267	IL6,TNF
FST	other		0.00267	IL6,NANOG
inosine	chemical - endogenous mammalian		0.00278	TNF,VIM
FLT3LG	cytokine		0.00278	CD40,ICAM1
salicylic acid	chemical drug		0.00278	IL6,TNF
FSH	complex		0.00282	CDH2,IL6,SERPINE1,ZEB1
DDX58	enzyme		0.00289	IL6,TNF
PIM1	kinase		0.00289	ABCG2,IL6
BAX	transporter		0.00289	IL6,TNF
PTPRJ	phosphatase		0.00289	IL6,TNF
NOS2	enzyme		0.00297	IL6,THY1,TNF
IL1R1	transmembrane receptor		0.003	IL6,TNF
mir-17	microrna		0.003	ABCA1,S1PR1
CD14	transmembrane receptor		0.003	IL6,TNF
iron	chemical - endogenous mammalian		0.003	IL6,TNF
sulfatides	chemical - endogenous mammalian		0.00307	IL6
diphosphoryl lipid A	chemical toxicant		0.00307	TNF
1,4-glucan	chemical - endogenous mammalian		0.00307	TNF
syringin	chemical - endogenous non-mammalian		0.00307	TNF
cortisone	chemical - endogenous mammalian		0.00307	IL6
abciximab	biologic drug		0.00307	TNF
TGX-221	chemical - kinase inhibitor		0.00307	IL6
PLA2	group		0.00307	TNF
Rab5	group		0.00307	IL6
SEW 2871	chemical reagent		0.00307	S1PR1
UC-1V150	chemical drug		0.00307	IL6
CpG ODN M362	chemical reagent		0.00307	TNF
Calcb	other		0.00307	TNF
bafilomycin A	chemical reagent		0.00307	CD40
SLC39A6	transporter		0.00307	CDH1
POPDC2	other		0.00307	TNF
FPR	group		0.00307	IL6
TOX4	other		0.00307	ZEB1
STAB1	transporter		0.00307	TNF
GPR4	g-protein coupled receptor		0.00307	ICAM1
ADNP	transcription regulator		0.00307	TNF
SLC22A3	transporter		0.00307	IL6
SMYD5	other		0.00307	TNF
ASH1L	transcription regulator		0.00307	IL6
DHCR24	enzyme		0.00307	TNF
MESP1	transcription regulator		0.00307	SNAI1
AFAP1L2	other		0.00307	IL6
AKNA	other		0.00307	CD40
Par	group		0.00307	IL6
PTPase	group		0.00307	ABCA1
diaziquone	chemical drug		0.00307	CD40
ACAT1	enzyme		0.00307	ABCA1
afatinib	chemical drug		0.00307	ABCG2
(S,R)-3-phenyl-4,5-dihydro-5-isoxazole acetic acid	chemical drug		0.00307	TNF
C-type LECTIN	group		0.00307	IL6
PF-251802	chemical drug		0.00307	TNF
PF-4308515	chemical drug		0.00307	TNF
ITGB7	transmembrane receptor		0.00307	TNF
GNA14	enzyme		0.00307	IL6
PTPRG	phosphatase		0.00307	CD34
RAD23B	other		0.00307	NANOG
ARFGEF2	other		0.00307	TNF
HLTF	transcription regulator		0.00307	SERPINE1
PLEC	other		0.00307	IL6
RAC3	enzyme		0.00307	SNAI1
YARS	enzyme		0.00307	TNF
RBM8A	other		0.00307	IL6
miR-519a-3p (and other miRNAs w/seed AAGUGCA)	mature microrna		0.00307	ABCG2
lynestrenol	chemical drug		0.00307	ABCA1
EGFL7	other		0.00307	ICAM1
CNTN1	enzyme		0.00307	CDH1
LGMN	peptidase		0.00307	TNF
PDE4A	enzyme		0.00307	TNF
CEACAM5	other		0.00307	IL6
HPS1	other		0.00307	TNF
BCAN	other		0.00307	CDH2
SH2D3C	other		0.00307	IL6
FGB	other		0.00307	ICAM1
TIAM2	enzyme		0.00307	VIM
STAG2	other		0.00307	TNF
ING2	transcription regulator		0.00307	SERPINE1
CRADD	other		0.00307	IL6
ALCAM	other		0.00307	CDH1
Tmsb4x (includes others)	other		0.00307	CDH1
IGF2BP3	translation regulator		0.00307	ABCG2
ITGAE	other		0.00307	TNF
TMEM9B	other		0.00307	IL6
CD8B	other		0.00307	TNF
CBR1	enzyme		0.00307	CDH1
6-n-octylaminouracil	chemical - kinase inhibitor		0.00307	TNF
CIDEA	other		0.00307	TNF
PREB	transcription regulator		0.00307	ABCA1
EHMT1	transcription regulator		0.00307	CDH1
RAN	enzyme		0.00307	TNF
FXYD5	ion channel		0.00307	CDH1
CLDN3	transmembrane receptor		0.00307	CDH1
EEF1A1	translation regulator		0.00307	S100A4
Acp5	phosphatase		0.00307	TNF
COL17A1	other		0.00307	IL6
ZFYVE16	transporter		0.00307	SERPINE1
GTS 21	chemical drug		0.00307	TNF
compound 48/80	chemical reagent		0.00307	IL6
vesnarinone	chemical drug		0.00307	TNF
zileuton	chemical drug		0.00307	ICAM1
sarpogrelate	chemical drug		0.00307	SERPINE1
methiothepin	chemical drug		0.00307	SERPINE1
sibutramine	chemical drug		0.00307	SERPINE1
isobutylamine	chemical - endogenous non-mammalian		0.00307	TNF
E-4031	chemical drug		0.00307	IL6
dofetilide	chemical drug		0.00307	IL6
dilazep	chemical drug		0.00307	TNF
BAY-u9773	chemical reagent		0.00307	IL6
albendazole	chemical drug		0.00307	ICAM1
glyoxal	chemical toxicant		0.00307	TNF
wax ester	chemical - endogenous non-mammalian		0.00307	IL6
sodium fluoride	chemical drug		0.00307	ICAM1
2,4-dinitrothiocyanatobenzene	chemical toxicant		0.00307	TNF
eptifibatide	biologic drug		0.00307	TNF
Phe-Pro-Arg-chloromethyl ketone	chemical - protease inhibitor		0.00307	ICAM1
bacitracin	chemical drug		0.00307	TNF
Z-LEHD-FMK	chemical reagent		0.00307	SPHK1
perillaldehyde	chemical - endogenous non-mammalian		0.00307	IL6
trehalose dimycolate	chemical - other		0.00307	TNF
D-erythro-C16-ceramide	chemical - endogenous mammalian		0.00307	TNF
dimethylglycine	chemical - endogenous mammalian		0.00307	TNF
glucuronoxylomannan	chemical - endogenous non-mammalian		0.00307	TNF
tibolone	chemical drug		0.00307	SERPINE1
flunisolide	chemical drug		0.00307	ICAM1
MAVS	other		0.00311	IL6,TNF
MAP3K1	kinase		0.00311	SERPINE1,TNF
IL12B	cytokine		0.00311	ICAM1,TNF
diphenyleneiodonium	chemical reagent		0.00311	IL6,SERPINE1
rotenone	chemical toxicant		0.00311	IL6,TNF
SERPINF1	other		0.00323	CD34,VIM
NTRK2	kinase		0.00323	TNF,VIM
CLEC11A	growth factor		0.00323	CDH2,TNF
2-deoxyglucose	chemical drug		0.00323	ABCG2,IL6
ERG	transcription regulator		0.00324	CDH1,ICAM1,PPAP2B
Calcineurin protein(s)	complex		0.00334	SERPINE1,TNF
MAP2K4	kinase		0.00334	IL6,TNF
F2R	g-protein coupled receptor		0.00334	ICAM1,IL6
TSH	complex		0.00334	IL6,TNF
miR-17-5p (and other miRNAs w/seed AAAGUGC)	mature microrna		0.00334	S1PR1,VIM
TFAP2C	transcription regulator		0.00334	CDH1,NANOG
GHRL	growth factor		0.00334	IL6,TNF
CTCF	transcription regulator		0.00346	CDH1,TNF
SOX9	transcription regulator		0.00346	CDH2,SNAI2
NFATC3	transcription regulator		0.00358	IL6,TNF
25-hydroxycholesterol	chemical reagent		0.00358	ABCA1,IL6
CHUK	kinase		0.00363	ICAM1,IL6,TNF
USF2	transcription regulator		0.0037	ABCA1,SERPINE1
C3	peptidase		0.00383	IL6,TNF
NCOA2	transcription regulator		0.00383	IL6,TNF
NR0B2	ligand-dependent nuclear receptor		0.00383	ABCA1,SERPINE1
PTHLH	other		0.00383	IL6,SERPINE1
PTEN	phosphatase		0.00387	CD40,IL6,SERPINE1,TNF
Pro-inflammatory Cytokine	group		0.00395	ICAM1,IL6
CRH	cytokine		0.00395	IL6,TNF
NRIP1	transcription regulator		0.00395	IL6,TNF
HOXD10	transcription regulator		0.00408	ICAM1,SERPINE1
PTPN11	phosphatase		0.00408	IL6,TNF
sodium chloride	chemical - endogenous mammalian		0.00408	ICAM1,TNF
NFATC1	transcription regulator		0.00421	CD40,IL6
E2F2	transcription regulator		0.00421	IL6,SERPINE1
JUND	transcription regulator		0.00434	IL6,TNF
ERN1	kinase		0.00434	CDH1,TNF
BTK	kinase		0.00434	IL6,TNF
MAPK3	kinase		0.00434	IL6,TNF
STAT4	transcription regulator		0.00444	IL6,SERPINE1,TNF
PRDM1	transcription regulator		0.00444	IL6,SNAI1,TNF
12-(3-adamantan-1-yl-ureido) dodecanoic acid	chemical reagent		0.00447	CD40,TNF
NEUROG1	transcription regulator		0.00447	IL6,S100A4
CDKN1A	kinase		0.00449	IL6,SERPINE1,TNF
STAT6	transcription regulator		0.00455	CD40,IL6,TNF
TO-901317	chemical reagent		0.00455	ABCA1,IL6,TNF
sangivamycin	chemical - endogenous non-mammalian		0.00459	IL6
6-dimethylaminopurine	chemical - endogenous mammalian		0.00459	ICAM1
alloxan	chemical reagent		0.00459	ICAM1
pentosan polysulfate	chemical drug		0.00459	ABCA1
ribose	chemical - endogenous mammalian		0.00459	ICAM1
clindamycin	chemical drug		0.00459	IL6
stigmasterol	chemical - endogenous mammalian		0.00459	ABCA1
hyodeoxycholic acid	chemical - endogenous mammalian		0.00459	ABCA1
glycodeoxycholic acid	chemical - endogenous mammalian		0.00459	IL6
galactosylceramide	chemical - endogenous mammalian		0.00459	CD40
chondroitin sulfate B	chemical - endogenous mammalian		0.00459	ICAM1
FAM132A	other		0.00459	TNF
omalizumab	biologic drug		0.00459	TNF
TGFBR	group		0.00459	SNAI1
NIK	group		0.00459	IL6
palbociclib	chemical drug		0.00459	ZEB1
W146	chemical reagent		0.00459	S1PR1
irisolidone	chemical - endogenous non-mammalian		0.00459	TNF
dietary fat derivative	chemical drug		0.00459	TNF
imperatorin	chemical - endogenous non-mammalian		0.00459	IL6
Vacuolar H+ ATPase	complex		0.00459	TNF
polyethyleneimine	chemical reagent		0.00459	IL6
IL1RL2	transmembrane receptor		0.00459	IL6
KLF8	other		0.00459	CDH1
TRAF	group		0.00459	TNF
LBX1	transcription regulator		0.00459	ZEB1
ZNF451	other		0.00459	SERPINE1
CERS6	transcription regulator		0.00459	TNF
CLEC4D	other		0.00459	TNF
ZNF300	other		0.00459	IL6
IRF2BP2	transcription regulator		0.00459	TNF
HDGF	growth factor		0.00459	SERPINE1
NFAM1	transmembrane receptor		0.00459	TNF
MAGEA3/MAGEA6	other		0.00459	TNF
TH17 Cytokine	group		0.00459	IL6
defibrotide	biologic drug		0.00459	SERPINE1
RNase A	group		0.00459	IL6
CSNK1E	kinase		0.00459	SERPINE1
perfluorooctane sulfonic acid	chemical toxicant		0.00459	IL6
pinoresinol	chemical - endogenous non-mammalian		0.00459	TNF
Raet1b	other		0.00459	TNF
CTSD	peptidase		0.00459	ABCA1
LAIR1	transmembrane receptor		0.00459	TNF
APBA3	transporter		0.00459	TNF
GLRX	enzyme		0.00459	ICAM1
GPNMB	enzyme		0.00459	IL6
GNLY	other		0.00459	TNF
BAG4	other		0.00459	IL6
MADD	other		0.00459	TNF
CD7	other		0.00459	TNF
riociguat	chemical drug		0.00459	SERPINE1
miR-520g-3p (and other miRNAs w/seed CAAAGUG)	mature microrna		0.00459	ABCG2
miR-125b-1-3p (miRNAs w/seed CGGGUUA)	mature microrna		0.00459	TNF
mir-138	microrna		0.00459	VIM
H60a	other		0.00459	TNF
MPP5	kinase		0.00459	CDH1
FH535	chemical reagent		0.00459	CDH1
CD34	other		0.00459	TNF
IGHG1	other		0.00459	TNF
EEF1D	translation regulator		0.00459	CDH1
PRDX4	enzyme		0.00459	ICAM1
PROS1	other		0.00459	IL6
HSPB3	other		0.00459	ICAM1
CEACAM3	other		0.00459	TNF
DOK2	other		0.00459	TNF
LCOR	transcription regulator		0.00459	CDH1
NRP2	kinase		0.00459	S100A4
STK16	kinase		0.00459	SERPINE1
PRKAB1	kinase		0.00459	IL6
STRAP	other		0.00459	SERPINE1
AZU1	peptidase		0.00459	TNF
DSG1	other		0.00459	TNF
RGS3	other		0.00459	SNAI1
LSS	enzyme		0.00459	ABCA1
CFH	other		0.00459	TNF
CLDN4	transmembrane receptor		0.00459	CDH1
Defb2	other		0.00459	CD40
GJC1	ion channel		0.00459	TNF
KRT5	other		0.00459	ICAM1
ADRA2A	g-protein coupled receptor		0.00459	TNF
KIR2DL1/KIR2DL3	other		0.00459	IL6
PPP1CA	phosphatase		0.00459	CDH2
RNH1	other		0.00459	CDH1
CXCL14	cytokine		0.00459	CDH1
RAB7A	enzyme		0.00459	VIM
GPX4	enzyme		0.00459	IL6
IL20RA	transmembrane receptor		0.00459	ICAM1
CDC6	other		0.00459	CDH1
Madcam1	other		0.00459	TNF
singlet oxygen	chemical - endogenous mammalian		0.00459	ICAM1
benzoquinone	chemical - endogenous mammalian		0.00459	TNF
metoclopramide	chemical drug		0.00459	TNF
URB597	chemical drug		0.00459	IL6
nitrous oxide	chemical drug		0.00459	TNF
SK & F 86002	chemical - kinase inhibitor		0.00459	TNF
filipin	chemical - endogenous non-mammalian		0.00459	SERPINE1
astemizole	chemical drug		0.00459	IL6
cilomilast	chemical drug		0.00459	TNF
triphenyltin	chemical toxicant		0.00459	IL6
glyceollin	chemical - endogenous non-mammalian		0.00459	TNF
DL-threo-dihydrosphingosine	chemical - kinase inhibitor		0.00459	SPHK1
minodronate	chemical drug		0.00459	ICAM1
benzamide	chemical - endogenous non-mammalian		0.00459	TNF
1-heptanol	chemical reagent		0.00459	CD40
etodolac	chemical drug		0.00459	CDH1
nomifensine	chemical drug		0.00459	IL6
mycophenolate mofetil	chemical drug		0.00459	ICAM1
manganese chloride	chemical reagent		0.00459	IL6
sodium iodide	chemical drug		0.00459	ICAM1
5,10,15,20-tetrakis(4-sulfonatophenyl)porphyrinato iron (III)	chemical reagent		0.00459	ICAM1
aripiprazole	chemical drug		0.00459	TNF
vitamin K	chemical - endogenous mammalian		0.00459	TNF
tenidap	chemical drug		0.00459	IL6
squalene	chemical - endogenous mammalian		0.00459	IL6
ellipticine	chemical reagent		0.00459	CD40
dextromethorphan	chemical drug		0.00459	TNF
strychnine	chemical drug		0.00459	TNF
tyrphostin AG 18	chemical - kinase inhibitor		0.00459	IL6
glycosylphosphatidylinositol	chemical - endogenous mammalian		0.00459	TNF
poly A-poly T	chemical reagent		0.00459	IL6
N-butyldeoxynojirimycin	chemical drug		0.00459	ICAM1
raffinose	chemical - endogenous mammalian		0.00459	ICAM1
trehalose	chemical - endogenous mammalian		0.00459	VIM
danazol	chemical drug		0.00459	IL6
epiallopregnanolone	chemical - endogenous mammalian		0.00459	TNF
Mn2+	chemical - endogenous mammalian		0.00459	ICAM1
TBX5	transcription regulator		0.00461	S100A4,VIM
GDNF	growth factor		0.00461	SPHK1,TNF
MGEA5	enzyme		0.00473	CDH1,PPAP2B,VIM
RARB	ligand-dependent nuclear receptor		0.00475	ICAM1,IL6
IRF5	transcription regulator		0.00489	IL6,TNF
1-methyl-4-phenyl-1,2,3,6-tetrahydropyridine	chemical toxicant		0.00489	IL6,TNF
POU5F1	transcription regulator		0.00491	CDH1,NANOG,VIM
TGM2	enzyme		0.00491	IL6,TNF,ZEB1
KITLG	growth factor		0.00497	IL6,SNAI2,TNF
CYP19A1	enzyme		0.00503	IL6,TNF
RBL1	transcription regulator		0.00532	TNF,ZEB1
CXCL8	cytokine		0.00546	ICAM1,TNF
NEUROG3	transcription regulator		0.00546	CDH2,SNAI2
PAX7	transcription regulator		0.00546	ABCA1,CDH2
4-phenylbutyric acid	chemical - endogenous mammalian		0.00546	ABCA1,TNF
ADCYAP1	other		0.00554	CD40,IL6,TNF
MAP2K6	kinase		0.00561	CD40,IL6
dehydroisoandrosterone	chemical - endogenous mammalian		0.00561	ICAM1,TNF
IRAK4	kinase		0.00576	IL6,TNF
IFNL1	cytokine		0.00576	CD40,IL6
isotretinoin	chemical drug		0.00576	ABCA1,IL6
epinephrine	chemical - endogenous mammalian		0.00591	IL6,TNF
MYCN	transcription regulator		0.006	SERPINE1,VIM,ZEB2
13(S)-hydroxyoctadecadienoic acid	chemical - endogenous mammalian		0.00612	SERPINE1
platelet activating factor-C16	chemical - endogenous mammalian		0.00612	IL6
1-O-hexadecyl-2-N-methylcarbamol-sn-glycerol-3-phosphocholine	chemical - endogenous mammalian		0.00612	TNF
1,2-dipalmitoylphosphatidylcholine	chemical - endogenous mammalian		0.00612	ICAM1
darbepoetin alfa	biologic drug		0.00612	ICAM1
KLK8	peptidase		0.00612	IL6
2-(3-hydroxypropoxy)calcitriol	chemical drug		0.00612	S1PR2
zibotentan	chemical drug		0.00612	CDH1
Hbb	other		0.00612	ICAM1
Stat dimer	complex		0.00612	IL6
CC8490	chemical drug		0.00612	IL6
tylophorine	chemical drug		0.00612	TNF
imidazoquinolines	chemical - other		0.00612	TNF
Il12 receptor	complex		0.00612	TNF
cefditoren	chemical drug		0.00612	ABCG2
CACTIN	other		0.00612	TNF
NLR	group		0.00612	TNF
DAND5	other		0.00612	NANOG
LY75	transmembrane receptor		0.00612	CD40
ROBO3	transmembrane receptor		0.00612	IL6
DNAJB4	other		0.00612	CDH1
AKIRIN2	other		0.00612	IL6
SLAMF7	other		0.00612	TNF
WBSCR22	enzyme		0.00612	IL6
ENTPD2	enzyme		0.00612	SERPINE1
FFAR2	g-protein coupled receptor		0.00612	IL6
HDAC11	transcription regulator		0.00612	TNF
PRPF19	enzyme		0.00612	NANOG
VLDL	complex		0.00612	SERPINE1
Cr3	complex		0.00612	CD40
CDH3	other		0.00612	CDH2
LAMTOR5	other		0.00612	S100A4
FLII	other		0.00612	TNF
GPIIB-IIIA	complex		0.00612	CD40
cerotic acid	chemical - endogenous mammalian		0.00612	CD40
ZFYVE9	peptidase		0.00612	CDH1
ZNF281	transcription regulator		0.00612	NANOG
ABCD2	transporter		0.00612	TNF
DLX1	transcription regulator		0.00612	SERPINE1
Cd24a	other		0.00612	TNF
CPB2	peptidase		0.00612	IL6
9-benzyl-8-hydroxy-2-(2-methoxyethoxy)adenine	chemical reagent		0.00612	IL6
miR-515-5p (and other miRNAs w/seed UCUCCAA)	mature microrna		0.00612	SPHK1
miR-191-5p (and other miRNAs w/seed AACGGAA)	mature microrna		0.00612	IL6
miR-328-3p (and other miRNAs w/seed UGGCCCU)	mature microrna		0.00612	ABCG2
SFRP2	transmembrane receptor		0.00612	SNAI2
NUCB2	other		0.00612	IL6
crocin	chemical drug		0.00612	TNF
APAF1	other		0.00612	VIM
GNAI3	enzyme		0.00612	TNF
CYP8B1	enzyme		0.00612	ABCA1
USP2	peptidase		0.00612	SERPINE1
MEP1A	peptidase		0.00612	IL6
TIA1	other		0.00612	TNF
UMOD	other		0.00612	TNF
GFER	enzyme		0.00612	IL6
IQGAP2	other		0.00612	CDH1
HSPB6	other		0.00612	ICAM1
IL17B	cytokine		0.00612	IL6
GIPC1	other		0.00612	SERPINE1
CCL22	cytokine		0.00612	TNF
IL36RN	cytokine		0.00612	IL6
KLK6	peptidase		0.00612	CDH1
F2RL3	g-protein coupled receptor		0.00612	TNF
IRAK1BP1	other		0.00612	IL6
NEO1	transcription regulator		0.00612	CDH1
TNIP1	other		0.00612	TNF
SKLB023	chemical reagent		0.00612	TNF
LPAR3	g-protein coupled receptor		0.00612	IL6
SERPINB7	other		0.00612	ICAM1
VCAM1	transmembrane receptor		0.00612	ABCG2
RAPGEF4	other		0.00612	IL6
2-[[4-[(e)-styryl]phenoxy]methyl]oxirane	chemical reagent		0.00612	ABCA1
XPO1	transporter		0.00612	ICAM1
CALCRL	g-protein coupled receptor		0.00612	TNF
CFL1	other		0.00612	ICAM1
PCYT1A	enzyme		0.00612	ABCA1
KLK1	peptidase		0.00612	IL6
CD300C	transmembrane receptor		0.00612	TNF
SERPINH1	other		0.00612	SERPINE1
methylamine	chemical - endogenous mammalian		0.00612	IL6
pyrazole	chemical - endogenous non-mammalian		0.00612	TNF
verlukast	chemical drug		0.00612	TNF
1-butanol	chemical - endogenous non-mammalian		0.00612	ABCA1
ketanserin	chemical drug		0.00612	IL6
polymethyl methacrylate	chemical reagent		0.00612	TNF
clobenpropit	chemical reagent		0.00612	IL6
roflumilast	chemical drug		0.00612	TNF
bupropion	chemical drug		0.00612	TNF
salicylamide	chemical drug		0.00612	ABCG2
retinaldehyde	chemical - endogenous mammalian		0.00612	IL6
insulin glargine	chemical drug		0.00612	IL6
galangin	chemical - endogenous non-mammalian		0.00612	ICAM1
medicarpin	chemical - endogenous non-mammalian		0.00612	TNF
methyllycaconitine	chemical toxicant		0.00612	IL6
palmatine	chemical toxicant		0.00612	TNF
galanthamine	chemical drug		0.00612	TNF
acetate	chemical - endogenous mammalian		0.00612	TNF
palmitoylethanolamide	chemical drug		0.00612	TNF
iodixanol	chemical drug		0.00612	SERPINE1
pyocyanin	chemical reagent		0.00612	ICAM1
gentamicin	chemical drug		0.00621	ICAM1,THY1,TNF
USF1	transcription regulator		0.00622	ABCA1,SERPINE1
homocysteine	chemical - endogenous mammalian		0.00622	IL6,SNAI2
thioacetamide	chemical toxicant		0.00628	IL6,PPAP2B,TNF
MET	kinase		0.00638	CDH1,IL6
imatinib	chemical drug		0.00638	IL6,TNF
N-Ac-Leu-Leu-norleucinal	chemical - protease inhibitor		0.00638	ABCA1,ICAM1
lithium	chemical drug		0.00638	CDH1,IL6
EHF	transcription regulator		0.00654	SERPINE1,THY1
DYSF	other		0.00654	ABCA1,S100A4
tert-butyl-hydroquinone	chemical reagent		0.00654	SERPINE1,TNF
IFN alpha/beta	group		0.0067	CD40,IL6
FGFR1	kinase		0.0067	IL6,VIM
SNCA	other		0.0067	SERPINE1,TNF
Esrra	transcription regulator		0.0067	IL6,TNF
[truncated: 984 more rows]
