# Supplementary material for: Exploring the role of sphingolipid machinery during the epithelial to mesenchymal transition program using an integrative approach
Source: Oncotarget. 2016 Mar 7;7(16):22295–323. doi: 10.18632/oncotarget.7947 (PMC5008362; doi:10.18632/oncotarget.7947)
Supplement: Supplementary file 6 [file oncotarget-07-22295-s006.xlsx]

## Sheet: Tabelle1
	Table S5. Real-time PCR primers. Gene symbol, Gene ID and sequences of forward and reverse primers are indicated.
	Gene symbol	Gene ID	Forward Primer	Reverse Primer
	ABCA1	19	CCCACCCTATGAACAACATGAA	ATAATCCCCTGAACCCAAGGA
	ABCC1	4363	CCTGACAAGCTAGACCATGAATGT	CCGGGCTAGGCACACAAG
	ABCG2	9429	CTTTGCAGCATAATGAATTTTTGG	CGCCAGTACATGTTGCATAGTTACA
	ACTA2	59	CACCATCGGAAATGAACGTTT	GACTCCATCCCGATGAAGGA
	ASAH1	427	CAACAAAACTGTCTTCAAGGCTTC	CTGAACAGTCCTGGTTTGAATCC
	CD34	947	AACAGAACAGAAATTTCCAGCAAA	ACCAGTGCAATCAGGGTCTTTT
	CD40	958	TGCCAGCCAGGACAGAAAC	TGTGTCTCTCTGTTCCAGGTGTCT
	CDH1	999	GCACAGCCTGTCGAAGCA	GGGCAGTAAGGGCTCTTTGA
	CDH2	1000	GGAGGAGAAGAAGACCAGGACTATG	GCGTGGATGGGTCTTTCATC
	CERK	64781	TGGTTGGGTCTTGCCAGATAC	ACTTCCCACAGACGACTTGC
	CERS1	10715	CTGCTGTTTGGCACCGACTA	CCGGCGTCCAGTCGTAGA
	CERS2	29956	CGCCAAAGCCTCAGATCTCT	CACGTACAGCTCAAAGAAGTATCGA
	CERS3	204219	GCTTTGATGTCAAGAGAAAGGATTTT	CACCAAGAGAAGCTCATCAGACTAAT
	CERS4	79603	AACGGGCTTCTGATGTTGCT	CTCCATCTGGCCCTTCTTCA
	CERS5	91012	TTTACAGACATTAAAAGAAAGGACTTCCT	CCCACTCGAACCATATTGTTGA
	CERS6	253782	GGTCTTTGATGTTTTCTCAGTTCACT	CTCGGGCCATATTGTTGACA
	CTGF	1490	GGAAGAGAACATTAAGAAGGGCAA	GCTGGTGCAGCCAGAAAGC
	DPPA3	359787	GCGGAGTTCGTACGCATGA	CGCAGAAACTGCAGGGACAT
	ENPP2	5168	GCCTGCCGACAAGTGTGAC	GATTCGTCCTCTGAGCTATTGCA
	ICAM1	3383	GTGTCCCCCTCAAAAGTCATCC	TGCCAGTTCCACCCGTTC
	IL6	3569	GTACATCCTCGACGGCATCTC	GGCAAGTCTCCTCATTGAATC
	LPAR1	1902	TGCTCACATCTTTGGCTATGTTC	AGGCCCCAAGCACAATGA
	LPAR2	9170	ACACCCGCATTTTCTTCTACGT	ACGCCCCCAGGATGATG
	LPAR3	23566	CCGCATACAAGTGGGTCCAT	CCACAAACGCCCCTAAGACA
	LPAR4	2846	TTGCTTTTTGTCTGTACACTACCTTTTAA	CTTGCAGAGGGTGTCACCAA
	LPAR5	57121	TCTGTTCTCCCGTGTCCTGACT	CAGCCAGCACCAAGCTGTAG
	LPAR6	10161	CCGCCGTTTTTGTTCAGTCT	CCATGTGGCTTCTGGAAAATTT
	NAAA	27163	GCTGACAGTGGATGTGCAATTC	TGGCCAGTCCATAATCCTACATAG
	NANOG	79923	ATGCCTCACACGGAGACTGTCT	TGACCGGGACCTTGTCTTCC
	PPAP2A	8611	CGTTTTCCATGTACTGCATGCT	GCGTAAGAGTCTTGCCCAGTCT
	PPAP2B	8613	CGTCCCGGAGAGCAAGAAC	AGGCCCGCCATGAAGAG
	PPAP2C	8612	ATGGTGTTCTTGGCGCTGTAT	AGCAGCCGTGCCCACTT
	PROM1	8842	CAACAGCATCAGATTGTCTCTAAGC	CGTTGTCAAGTTCTGCATCCA
	S100A4	6275	AGAAGGCCCTGGATGTGATG	TGTCCTTTTCCCCAAGAAGCT
	S1PR1	1901	GGCTCTCCGAACGCAACTT	CAGGCTTTTTGTGTAGCTTTTCC
	S1PR2	9294	GCCTCTCTACGCCAAGCATTATG	GCAGACGATAAAGACGCCTAGC
	S1PR3	1903	TCTACGCACGCATCTACTTCC	TGAACCACTGAGCCTTGAAGAG
	S1PR4	8698	ACCACCGACAGCTCTCTGAG	TGCTCCCCATACAGGCGAG
	S1PR5	53637	CCAAAGGTGCAGTCGGAAA	CGAGGGCACAGATTTTTTGTC
	SERPINE1	5054	GGCTGACTTCACGAGTCTTTCA	TGAGACTATGACAGCTGTGGATGA
	SGMS1	129049	ACGCTGTACCTGTATCGGTGTATTAC	TCCCAGTCTCCGAAAAGCTTC
	SGMS2	9905	CAGTGTGCTCCAAAGCTCAATG	GACAATCCACCACCAGAAATCA
	SGPL1	8879	GCCAGAGAGTTTATGGTCAAGGTT	CAACTTGTCTTGAATCTTACGACCAA
	SGPP1	81537	GCCGCTGGCAGTACCCT	AATAGAGTGCATTCCCATGTAAATTCT
	SGPP2	130367	GGATGCATACGGTCCTGGAT	AACACAGGAAGAATGGCACAACT
	SMPD1	6609	TCTATTCACCGCCATCAACCTC	CACACCTCCACCATGTCATCC
	SMPD2	6610	TGAACCAGGAGAGCTTCGACC	CCACTGAACCAGTCACCATGATG
	SMPD3	55512	AGGTGTTTGACAAGCGAGCAG	GGCGATGTACCCGACGATTC
	SMPD4	55627	AGCTTGGTCCGCACACTCTT	TCTGTCCTGCAAATCTGTGGTT
	SNAI1	6615	CGCTACTGCTGCGCGAAT	GCTGGAAGGTAAACTCTGGATTAGA
	SNAI2	6591	GATTATTTCCCCGTATCTCTATGAGAGT	AGCGGTAGTCCACACAGTGATG
	SNAI3	333929	GCTCCTTCCTGGTGAAAACG	GAGCAGGCACCATTGATTTCTC
	SPHK1	8877	TTGAACCATTATGCTGGCTATGA	GCGGCACAGCAATAGCG
	SPHK2	56848	CGTGCTTCCCATGATCTCTGA	CTGTCGTTCTGTCTGGATGAGG
	SPNS2	124976	GAAAGTCTGAGGTGGTGCCATT	GTCCCGGACGCTGTAGGA
	THY1	7070	GCTCTCCTGCTAACAGTCTTGCA	GACGAAGGCTCTGGTCCACTA
	TNF	7124	ATGTTGTAGCAAACCCTCAAGCT	TTGGCCAGGAGGGCATT
	TWIST1	7291	CTCAGCTACGCCTTCTCGGT	CAATGACATCTAGGTCTCCGGC
	TWIST2	117581	GCCAGGAGGAGATTCTGAATGA	TTCAAGCATGTTCTTAGCCATTG
	UGCG	7357	GTTTGCAATGTCCACTCAAGTTG	CGTAGTTTGGTCCACCTGATCA
	UGT8	7368	CCCACTACCAGAAGATCTCCAAA	CAGATACTTGACACCAGCTCCAA
	VIM	7431	GAAGAAACTCCACGAAGAGGAAAT	GCTTGGAAACATCCACATCGA
	ZEB1	6935	TCACATAAATCAGGAAGAGATCAAAGA	AGCTTTTCCACACTCAGTGCATT
	ZEB2	9839	CAATGAAGCAGCCGATCATG	TGTCATAGTTCACCACGTTTTTCC
