# Supplementary material for: Exploring the role of sphingolipid machinery during the epithelial to mesenchymal transition program using an integrative approach
Source: Oncotarget. 2016 Mar 7;7(16):22295–323. doi: 10.18632/oncotarget.7947 (PMC5008362; doi:10.18632/oncotarget.7947)
Supplement: Supplementary file 7 [file oncotarget-07-22295-s007.xlsx]

## Sheet: Tabelle1
		Table S6. Genes composing the sphingolipid- and EMT-associated multigene signatures. Gene symbol, synonyms, gene name, NCBI accession number, and short functional description are provided.
		Symbol	Synonym	Name	NCBI accession number	Short functional description
		ABCA1	TGD; ABC1; CERP; ABC-1; HDLDT1	ATP-binding cassette, sub-family A (ABC1), member 1	NM_005502.3	The membrane-associated protein encoded by this gene is a member of the superfamily of ATP-binding cassette (ABC) transporters. ABC proteins transport various molecules across extra- and intracellular membranes. ABC genes are divided into seven distinct subfamilies (ABC1, MDR/TAP, MRP, ALD, OABP, GCN20, White). This protein is a member of the ABC1 subfamily. Members of the ABC1 subfamily comprise…
		ABCC1	MRP; ABCC; GS-X; MRP1; ABC29	ATP-binding cassette, sub-family C (CFTR/MRP), member 1	NM_004996.3	The protein encoded by this gene is a member of the superfamily of ATP-binding cassette (ABC) transporters. ABC proteins transport various molecules across extra-and intra-cellular membranes. ABC genes are divided into seven distinct subfamilies (ABC1, MDR/TAP, MRP, ALD, OABP, GCN20, White). This full transporter is a member of the MRP subfamily which is involved in multi-drug resistance. This pr…
		ABCG2	MRX; MXR; ABCP; BCRP; BMDP; MXR1; ABC15; BCRP1; CD338; GOUT1; CDw338; UAQTL1; EST157481	ATP-binding cassette, sub-family G (WHITE), member 2 (Junior blood group)	NM_001257386.1 NM_004827.2	The membrane-associated protein encoded by this gene is included in the superfamily of ATP-binding cassette (ABC) transporters. ABC proteins transport various molecules across extra- and intra-cellular membranes. ABC genes are divided into seven distinct subfamilies (ABC1, MDR/TAP, MRP, ALD, OABP, GCN20, White). This protein is a member of the White subfamily. Alternatively referred to as a breas…
		ACTA2	AAT6; ACTSA; MYMY5	actin, alpha 2, smooth muscle, aorta	NM_001141945.1 NM_001613.2	The protein encoded by this gene belongs to the actin family of proteins, which are highly conserved proteins that play a role in cell motility, structure and integrity. Alpha, beta and gamma actin isoforms have been identified, with alpha actins being a major constituent of the contractile apparatus, while beta and gamma actins are involved in the regulation of cell motility. This actin is an al…
		ASAH1	AC; PHP; ASAH; PHP32; ACDase; SMAPME	N-acylsphingosine amidohydrolase (acid ceramidase) 1	NM_001127505.1 NM_004315.4 NM_177924.3	This gene encodes a heterodimeric protein consisting of a nonglycosylated alpha subunit and a glycosylated beta subunit that is cleaved to the mature enzyme posttranslationally. The encoded protein catalyzes the synthesis and degradation of ceramide into sphingosine and fatty acid. Mutations in this gene have been associated with a lysosomal storage disorder known as Farber disease. Multiple tran…
		CD34		CD34 molecule	NM_001025109.1 NM_001773.2	The protein encoded by this gene may play a role in the attachment of stem cells to the bone marrow extracellular matrix or to stromal cells. This single-pass membrane protein is highly glycosylated and phosphorylated by protein kinase C. Two transcript variants encoding different isoforms have been found for this gene. [provided by RefSeq, Aug 2011]
		CD40	p50; Bp50; CDW40; TNFRSF5	CD40 molecule, TNF receptor superfamily member 5	NM_001250.5 NM_001302753.1 NM_152854.3	This gene is a member of the TNF-receptor superfamily. The encoded protein is a receptor on antigen-presenting cells of the immune system and is essential for mediating a broad variety of immune and inflammatory responses including T cell-dependent immunoglobulin class switching, memory B cell development, and germinal center formation. AT-hook transcription factor AKNA is reported to coordinatel…
		CDH1	UVO; CDHE; ECAD; LCAM; Arc-1; CD324	cadherin 1, type 1, E-cadherin (epithelial)	NM_004360.3	This gene is a classical cadherin from the cadherin superfamily. The encoded protein is a calcium dependent cell-cell adhesion glycoprotein comprised of five extracellular cadherin repeats, a transmembrane region and a highly conserved cytoplasmic tail. Mutations in this gene are correlated with gastric, breast, colorectal, thyroid and ovarian cancer. Loss of function is thought to contribute to …
		CDH2	CDHN; NCAD; CD325; CDw325	cadherin 2, type 1, N-cadherin (neuronal)	NM_001792.3	This gene is a classical cadherin from the cadherin superfamily. The encoded protein is a calcium dependent cell-cell adhesion glycoprotein comprised of five extracellular cadherin repeats, a transmembrane region and a highly conserved cytoplasmic tail. The protein functions during gastrulation and is required for establishment of left-right asymmetry. At certain central nervous system synapses, …
		CERK	LK4; hCERK; dA59H18.2; dA59H18.3	ceramide kinase	NM_022766.5	CERK converts ceramide to ceramide 1-phosphate (C1P), a sphingolipid metabolite. Both CERK and C1P have been implicated in various cellular processes, including proliferation, apoptosis, phagocytosis, and inflammation (Kim et al., 2006 [PubMed 16488390]).[supplied by OMIM, Mar 2008]
		CERS1	LAG1; UOG1; LASS1	ceramide synthase 1	NM_001290265.1 NM_021267.4 NM_198207.2	This gene encodes a member of the bone morphogenetic protein (BMP) family and the TGF-beta superfamily. This group of proteins is characterized by a polybasic proteolytic processing site that is cleaved to produce a mature protein containing seven conserved cysteine residues. Members of this family are regulators of cell growth and differentiation in both embryonic and adult tissues. Studies in y…
		CERS2	L3; LASS2; SP260; TMSG1	ceramide synthase 2	NM_022075.4 NM_181746.3	This gene encodes a protein that has sequence similarity to yeast longevity assurance gene 1. Mutation or overexpression of the related gene in yeast has been shown to alter yeast lifespan. The human protein may play a role in the regulation of cell growth. Alternatively spliced transcript variants encoding the same protein have been described. [provided by RefSeq, Jul 2008]
		CERS3	ARCI9; LASS3	ceramide synthase 3	NM_001290341.1 NM_001290342.1 NM_001290343.1 NM_178842.3	RefSeq status: VALIDATED
		CERS4	Trh1; LASS4	ceramide synthase 4	NM_024552.2	RefSeq status: VALIDATED
		CERS5	Trh4; LASS5	ceramide synthase 5	NM_001281731.1 NM_147190.3	This gene encodes a protein that belongs to the TLC (TRAM, LAG1 and CLN8 homology domains) family of proteins. The encoded protein functions in the synthesis of ceramide, a lipid molecule that is involved in a several cellular signaling pathways. Alternate splicing results in multiple transcript variants. [provided by RefSeq, Aug 2013]
		CERS6	CERS5; LASS6	ceramide synthase 6	NM_001256126.1 NM_203463.2	RefSeq status: VALIDATED
		CTGF	CCN2; NOV2; HCS24; IGFBP8	connective tissue growth factor	NM_001901.2	The protein encoded by this gene is a mitogen that is secreted by vascular endothelial cells. The encoded protein plays a role in chondrocyte proliferation and differentiation, cell adhesion in many cell types, and is related to platelet-derived growth factor. Certain polymorphisms in this gene have been linked with a higher incidence of systemic sclerosis. [provided by RefSeq, Nov 2009]
		DPPA3	STELLA	developmental pluripotency associated 3	NM_199286.3	This gene encodes a protein that in mice may function as a maternal factor during the preimplantation stage of development. In mice, this gene may play a role in transcriptional repression, cell division, and maintenance of cell pluripotentiality. In humans, related intronless loci are located on chromosomes 14 and X. [provided by RefSeq, Jul 2008]
		ENPP2	ATX; NPP2; ATX-X; PDNP2; LysoPLD; AUTOTAXIN; PD-IALPHA	ectonucleotide pyrophosphatase/phosphodiesterase 2	NM_001040092.2 NM_001130863.2 NM_006209.4	The protein encoded by this gene functions as both a phosphodiesterase, which cleaves phosphodiester bonds at the 5' end of oligonucleotides, and a phospholipase, which catalyzes production of lysophosphatidic acid (LPA) in extracellular fluids. LPA evokes growth factor-like responses including stimulation of cell proliferation and chemotaxis. This gene product stimulates the motility of tumor ce…
		ICAM1	BB2; CD54; P3.58	intercellular adhesion molecule 1	NM_000201.2	This gene encodes a cell surface glycoprotein which is typically expressed on endothelial cells and cells of the immune system. It binds to integrins of type CD11a / CD18, or CD11b / CD18 and is also exploited by Rhinovirus as a receptor. [provided by RefSeq, Jul 2008]
		IL6	HGF; HSF; BSF2; IL-6; IFNB2	interleukin 6	NM_000600.3	This gene encodes a cytokine that functions in inflammation and the maturation of B cells. In addition, the encoded protein has been shown to be an endogenous pyrogen capable of inducing fever in people with autoimmune diseases or infections. The protein is primarily produced at sites of acute and chronic inflammation, where it is secreted into the serum and induces a transcriptional inflammatory…
		LPAR1	EDG2; LPA1; VZG1; GPR26; edg-2; vzg-1; Gpcr26; Mrec1.3; rec.1.3	lysophosphatidic acid receptor 1	NM_001401.3 NM_057159.2	The integral membrane protein encoded by this gene is a lysophosphatidic acid (LPA) receptor from a group known as EDG receptors. These receptors are members of the G protein-coupled receptor superfamily. Utilized by LPA for cell signaling, EDG receptors mediate diverse biologic functions, including proliferation, platelet aggregation, smooth muscle contraction, inhibition of neuroblastoma cell d…
		LPAR2	EDG4; LPA2; EDG-4; LPA-2	lysophosphatidic acid receptor 2	NM_004720.5	This gene encodes a member of family I of the G protein-coupled receptors, as well as the EDG family of proteins. This protein functions as a lysophosphatidic acid (LPA) receptor and contributes to Ca2+ mobilization, a critical cellular response to LPA in cells, through association with Gi and Gq proteins. An alternative splice variant has been described but its full length sequence has not been …
		LPAR3	EDG7; GPCR; LPA3; Edg-7; LP-A3; HOFNH30; RP4-678I3	lysophosphatidic acid receptor 3	NM_012152.2	This gene encodes a member of the G protein-coupled receptor family, as well as the EDG family of proteins. This protein functions as a cellular receptor for lysophosphatidic acid and mediates lysophosphatidic acid-evoked calcium mobilization. This receptor couples predominantly to G(q/11) alpha proteins. [provided by RefSeq, Jul 2008]
		LPAR4	LPA4; P2Y9; GPR23; P2RY9; P2Y5-LIKE	lysophosphatidic acid receptor 4	NM_001278000.1 NM_005296.2	This gene encodes a member of the lysophosphatidic acid receptor family. It may also be related to the P2Y receptors, a family of receptors that bind purine and pyrimidine nucleotides and are coupled to G proteins. The encoded protein may play a role in monocytic differentiation. [provided by RefSeq, Feb 2009]
		LPAR5	LPA5; GPR92; GPR93; KPG_010	lysophosphatidic acid receptor 5	NM_001142961.1 NM_020400.5	This gene encodes a member of the rhodopsin class of G protein-coupled transmembrane receptors. This protein transmits extracellular signals from lysophosphatidic acid to cells through heterotrimeric G proteins and mediates numerous cellular processes. Many G protein receptors serve as targets for pharmaceutical drugs. Transcript variants of this gene have been described.[provided by RefSeq, Dec …
		LPAR6	LAH3; P2Y5; ARWH1; HYPT8; P2RY5	lysophosphatidic acid receptor 6	NM_001162497.1 NM_001162498.1 NM_005767.5	The protein encoded by this gene belongs to the family of G-protein coupled receptors, that are preferentially activated by adenosine and uridine nucleotides. This gene aligns with an internal intron of the retinoblastoma susceptibility gene in the reverse orientation. Alternative splicing results in multiple transcript variants. [provided by RefSeq, Jun 2009]
		NAAA	PLT; ASAHL	N-acylethanolamine acid amidase	NM_001042402.1 NM_014435.3	This gene encodes an N-acylethanolamine-hydrolyzing enzyme which is highly similar to acid ceramidase. Multiple transcript variants encoding different isoforms have been found for this gene. [provided by RefSeq, Jul 2008]
		NANOG		Nanog homeobox	NM_001297698.1 NM_024865.3	RefSeq status: VALIDATED
		PPAP2A	LPP1; PAP2; LLP1a; PAP-2a	phosphatidic acid phosphatase type 2A	NM_003711.3 NM_176895.2	The protein encoded by this gene is a member of the phosphatidic acid phosphatase (PAP) family. PAPs convert phosphatidic acid to diacylglycerol, and function in synthesis of glycerolipids and in phospholipase D-mediated signal transduction. This enzyme is an integral membrane glycoprotein that plays a role in the hydrolysis and uptake of lipids from extracellular space. Alternate splicing result…
		PPAP2B	LPP3; VCIP; Dri42; PAP2B	phosphatidic acid phosphatase type 2B	NM_003713.4	The protein encoded by this gene is a member of the phosphatidic acid phosphatase (PAP) family. PAPs convert phosphatidic acid to diacylglycerol, and function in de novo synthesis of glycerolipids as well as in receptor-activated signal transduction mediated by phospholipase D. This protein is a membrane glycoprotein localized at the cell plasma membrane. It has been shown to actively hydrolyze e…
		PPAP2C	LPP2; PAP-2c; PAP2-g	phosphatidic acid phosphatase type 2C	NM_003712.3 NM_177526.2 NM_177543.2	The protein encoded by this gene is a member of the phosphatidic acid phosphatase (PAP) family. PAPs convert phosphatidic acid to diacylglycerol, and function in de novo synthesis of glycerolipids as well as in receptor-activated signal transduction mediated by phospholipase D. This protein is similar to phosphatidic acid phosphatase type 2A (PPAP2A) and type 2B (PPAP2B). All three proteins conta…
		PROM1	RP41; AC133; CD133; MCDR2; STGD4; CORD12; PROML1; MSTP061	prominin 1	NM_001145847.1 NM_001145848.1 NM_001145849.1 NM_001145850.1 NM_001145851.1 NM_001145852.1 NM_006017.2	This gene encodes a pentaspan transmembrane glycoprotein. The protein localizes to membrane protrusions and is often expressed on adult stem cells, where it is thought to function in maintaining stem cell properties by suppressing differentiation. Mutations in this gene have been shown to result in retinitis pigmentosa and Stargardt disease. Expression of this gene is also associated with several…
		S100A4	42A; 18A2; CAPL; FSP1; MTS1; P9KA; PEL98	S100 calcium binding protein A4	NM_002961.2 NM_019554.2	The protein encoded by this gene is a member of the S100 family of proteins containing 2 EF-hand calcium-binding motifs. S100 proteins are localized in the cytoplasm and/or nucleus of a wide range of cells, and involved in the regulation of a number of cellular processes such as cell cycle progression and differentiation. S100 genes include at least 13 members which are located as a cluster on ch…
		S1PR1	EDG1; S1P1; CD363; ECGF1; EDG-1; CHEDG1; D1S3362	sphingosine-1-phosphate receptor 1	NM_001400.4	The protein encoded by this gene is structurally similar to G protein-coupled receptors and is highly expressed in endothelial cells. It binds the ligand sphingosine-1-phosphate with high affinity and high specificity, and suggested to be involved in the processes that regulate the differentiation of endothelial cells. Activation of this receptor induces cell-cell adhesion. [provided by RefSeq, J…
		S1PR2	EDG5; H218; LPB2; S1P2; AGR16; EDG-5; Gpcr13	sphingosine-1-phosphate receptor 2	NM_004230.3	This gene encodes a member of the G protein-coupled receptors, as well as the EDG family of proteins. This protein participates in sphingosine 1-phosphate-induced cell proliferation, survival, and transcriptional activation [provided by RefSeq, Jul 2008]
		S1PR3	EDG3; LPB3; S1P3; EDG-3	sphingosine-1-phosphate receptor 3	NM_005226.3	This gene encodes a member of the EDG family of receptors, which are G protein-coupled receptors. This protein has been identified as a functional receptor for sphingosine 1-phosphate and likely contributes to the regulation of angiogenesis and vascular endothelial cell function. [provided by RefSeq, Jul 2008]
		S1PR4	EDG6; LPC1; S1P4; SLP4	sphingosine-1-phosphate receptor 4	NM_003775.3	This gene is a member of the endothelial differentiation, G-protein-coupled (EDG)) receptor gene family. EDG receptors bind lysophospholipids or lysosphingolipids as ligands, and are involved in cell signalling in many different cell types. This EDG receptor gene is intronless and is specifically expressed in the lymphoid tissue. [provided by RefSeq, Jul 2008]
		S1PR5	EDG8; S1P5; Edg-8; SPPR-1; SPPR-2	sphingosine-1-phosphate receptor 5	NM_001166215.1 NM_030760.4	The lysosphingolipid sphingosine 1-phosphate (S1P) regulates cell proliferation, apoptosis, motility, and neurite retraction. Its actions may be both intracellular as a second messenger and extracellular as a receptor ligand. S1P and the structurally related lysolipid mediator lysophosphatidic acid (LPA) signal cells through a set of G protein-coupled receptors known as EDG receptors. Some EDG re…
		SERPINE1	PAI; PAI1; PAI-1; PLANH1	serpin peptidase inhibitor, clade E (nexin, plasminogen activator inhibitor type 1), member 1	NM_000602.4	This gene encodes a member of the serine proteinase inhibitor (serpin) superfamily. This member is the principal inhibitor of tissue plasminogen activator (tPA) and urokinase (uPA), and hence is an inhibitor of fibrinolysis. Defects in this gene are the cause of plasminogen activator inhibitor-1 deficiency (PAI-1 deficiency), and high concentrations of the gene product are associated with thrombo…
		SGMS1	MOB; MOB1; SMS1; TMEM23; hmob33	sphingomyelin synthase 1	NM_147156.3	The protein encoded by this gene is predicted to be a five-pass transmembrane protein. This gene may be predominately expressed in brain. [provided by RefSeq, Jul 2008]
		SGMS2	SMS2	sphingomyelin synthase 2	NM_001136257.1	Sphingomyelin, a major component of cell and Golgi membranes, is made by the transfer of phosphocholine from phosphatidylcholine onto ceramide, with diacylglycerol as a side product. The protein encoded by this gene is an enzyme that catalyzes this reaction primarily at the cell membrane. The synthesis is reversible, and this enzyme can catalyze the reaction in either direction. The encoded prote…
		SGPL1	SPL; S1PL	sphingosine-1-phosphate lyase 1	NM_003901.3	RefSeq status: VALIDATED
		SGPP1	SPPase1	sphingosine-1-phosphate phosphatase 1	NM_030791.3	Sphingosine-1-phosphate (S1P) is a bioactive sphingolipid metabolite that regulates diverse biologic processes. SGPP1 catalyzes the degradation of S1P via salvage and recycling of sphingosine into long-chain ceramides (Mandala et al., 2000 [PubMed 10859351]; Le Stunff et al., 2007 [PubMed 17895250]).[supplied by OMIM, Jun 2009]
		SGPP2	SPP2	sphingosine-1-phosphate phosphatase 2	NM_152386.2	Sphingosine-1-phosphate (S1P) is a bioactive sphingolipid metabolite that regulates diverse biologic processes. SGPP2 catalyzes the degradation of S1P (Ogawa et al., 2003 [PubMed 12411432]).[supplied by OMIM, Jun 2009]
		SMPD1	ASM; NPD; ASMASE	sphingomyelin phosphodiesterase 1, acid lysosomal	NM_000543.4 NM_001007593.2	The protein encoded by this gene is a lysosomal acid sphingomyelinase that converts sphingomyelin to ceramide. The encoded protein also has phospholipase C activity. Defects in this gene are a cause of Niemann-Pick disease type A (NPA) and Niemann-Pick disease type B (NPB). Multiple transcript variants encoding different isoforms have been identified. [provided by RefSeq, Jul 2010]
		SMPD2	ISC1; NSMASE; NSMASE1	sphingomyelin phosphodiesterase 2, neutral membrane (neutral sphingomyelinase)	NM_003080.2	This gene encodes a protein which was initially identified as a sphingomyelinase based on sequence similarity between bacterial sphingomyelinases and a yeast protein. Subsequent studies showed that its biological function is less likely to be as a sphingomyelinase and instead as a lysophospholipase. [provided by RefSeq, Oct 2009]
		SMPD3	NSMASE2	sphingomyelin phosphodiesterase 3, neutral membrane (neutral sphingomyelinase II)	NM_018667.3	RefSeq status: VALIDATED
		SMPD4	NET13; NSMASE3; NSMASE-3	sphingomyelin phosphodiesterase 4, neutral membrane (neutral sphingomyelinase-3)	NM_001171083.2 NM_017751.4 NM_017951.4	Sphingomyelinases (EC 3.1.4.12), such as SMPD4, catalyze the hydrolysis of membrane sphingomyelin to form phosphorylcholine and ceramide (Krut et al., 2006 [PubMed 16517606]).[supplied by OMIM, Mar 2008]
		SNAI1	SNA; SNAH; SNAIL; SLUGH2; SNAIL1; dJ710H13.1	snail family zinc finger 1	NM_005985.3	The Drosophila embryonic protein snail is a zinc finger transcriptional repressor which downregulates the expression of ectodermal genes within the mesoderm. The nuclear protein encoded by this gene is structurally similar to the Drosophila snail protein, and is also thought to be critical for mesoderm formation in the developing embryo. At least two variants of a similar processed pseudogene hav…
		SNAI2	SLUG; WS2D; SLUGH1; SNAIL2	snail family zinc finger 2	NM_003068.4	This gene encodes a member of the Snail family of C2H2-type zinc finger transcription factors. The encoded protein acts as a transcriptional repressor that binds to E-box motifs and is also likely to repress E-cadherin transcription in breast carcinoma. This protein is involved in epithelial-mesenchymal transitions and has antiapoptotic activity. Mutations in this gene may be associated with spor…
		SNAI3	SMUC; SNAIL3; ZNF293; Zfp293	snail family zinc finger 3	NM_178310.3	SNAI3 is a member of the SNAIL gene family, named for the Drosophila snail gene, which plays roles in mesodermal formation during embryogenesis (Katoh and Katoh, 2003 [PubMed 12579345]).[supplied by OMIM, Apr 2009]
		SPHK1	SPHK	sphingosine kinase 1	NM_001142601.1 NM_001142602.1 NM_021972.3 NM_182965.2	The protein encoded by this gene catalyzes the phosphorylation of sphingosine to form sphingosine-1-phosphate (S1P), a lipid mediator with both intra- and extracellular functions. Intracellularly, S1P regulates proliferation and survival, and extracellularly, it is a ligand for cell surface G protein-coupled receptors. This protein, and its product S1P, play a key role in TNF-alpha signaling and …
		SPHK2	SK 2; SK-2; SPK 2; SPK-2	sphingosine kinase 2	NM_001204158.2 NM_001204159.2 NM_001204160.2 NM_001243876.1 NM_020126.4	This gene encodes one of two sphingosine kinase isozymes that catalyze the phosphorylation of sphingosine into sphingosine 1-phosphate. Sphingosine 1-phosphate mediates many cellular processes including migration, proliferation and apoptosis, and also plays a role in several types of cancer by promoting angiogenesis and tumorigenesis. The encoded protein may play a role in breast cancer prolifera…
		SPNS2		spinster homolog 2 (Drosophila)	NM_001124758.1	RefSeq status: PROVISIONAL
		THY1	CD90	Thy-1 cell surface antigen	NM_006288.3	RefSeq status: VALIDATED
		TNF	DIF; TNFA; TNFSF2; TNF-alpha	tumor necrosis factor	NM_000594.3	This gene encodes a multifunctional proinflammatory cytokine that belongs to the tumor necrosis factor (TNF) superfamily. This cytokine is mainly secreted by macrophages. It can bind to, and thus functions through its receptors TNFRSF1A/TNFR1 and TNFRSF1B/TNFBR. This cytokine is involved in the regulation of a wide spectrum of biological processes including cell proliferation, differentiation, ap…
		TWIST1	CRS; CSO; SCS; ACS3; CRS1; BPES2; BPES3; TWIST; bHLHa38	twist family bHLH transcription factor 1	NM_000474.3	Basic helix-loop-helix (bHLH) transcription factors have been implicated in cell lineage determination and differentiation. The protein encoded by this gene is a bHLH transcription factor and shares similarity with another bHLH transcription factor, Dermo1. The strongest expression of this mRNA is in placental tissue; in adults, mesodermally derived tissues express this mRNA preferentially. Mutat…
		TWIST2	FFDD3; DERMO1; SETLSS; bHLHa39	twist family bHLH transcription factor 2	NM_001271893.3 NM_057179.2	The protein encoded by this gene is a basic helix-loop-helix type transcription factor and shares similarity with Twist. This protein may inhibit osteoblast maturation and maintain cells in a preosteoblast phenotype during osteoblast development. This gene may be upregulated in certain cancers. Mutations in this gene cause focal facial dermal dysplasia 3, Setleis type. Two transcript variants enc…
		UGCG	GCS; GLCT1	UDP-glucose ceramide glucosyltransferase	NM_003358.2	This gene encodes an enzyme that catalyzes the first glycosylation step in the biosynthesis of glycosphingolipids, which are membrane components containing lipid and sugar moieties. The product of this reaction is glucosylceramide, which is the core structure of many glycosphingolipids. [provided by RefSeq, Dec 2014]
		UGT8	CGT; UGT4	UDP glycosyltransferase 8	NM_001128174.1 NM_003360.3	The protein encoded by this gene belongs to the UDP-glycosyltransferase family. It catalyzes the transfer of galactose to ceramide, a key enzymatic step in the biosynthesis of galactocerebrosides, which are abundant sphingolipids of the myelin membrane of the central and peripheral nervous systems. Alternatively spliced transcript variants have been found for this gene. [provided by RefSeq, Sep 2…
		VIM	HEL113; CTRCT30	vimentin	NM_003380.3	This gene encodes a member of the intermediate filament family. Intermediate filamentents, along with microtubules and actin microfilaments, make up the cytoskeleton. The protein encoded by this gene is responsible for maintaining cell shape, integrity of the cytoplasm, and stabilizing cytoskeletal interactions. It is also involved in the immune response, and controls the transport of low-density…
		ZEB1	BZP; TCF8; AREB6; FECD6; NIL2A; PPCD3; ZFHEP; ZFHX1A; DELTAEF1	zinc finger E-box binding homeobox 1	NM_001128128.2 NM_001174093.1 NM_001174094.1 NM_001174095.1 NM_030751.5 NM_001174096.1	This gene encodes a zinc finger transcription factor. The encoded protein likely plays a role in transcriptional repression of interleukin 2. Mutations in this gene have been associated with posterior polymorphous corneal dystrophy-3 and late-onset Fuchs endothelial corneal dystrophy. Alternatively spliced transcript variants encoding different isoforms have been described.[provided by RefSeq, Ma…
		ZEB2	SIP1; SIP-1; ZFHX1B; HSPC082; SMADIP1	zinc finger E-box binding homeobox 2	NM_001171653.1 NM_014795.3	The protein encoded by this gene is a member of the Zfh1 family of 2-handed zinc finger/homeodomain proteins. It is located in the nucleus and functions as a DNA-binding transcriptional repressor that interacts with activated SMADs. Mutations in this gene are associated with Hirschsprung disease/Mowat-Wilson syndrome. Alternatively spliced transcript variants have been found for this gene.[provid…
